# Supplementary material for: 4-Chloro-N′-[(E)-2-chloro­benzyl­idene]benzohydrazide monohydrate
Source: Acta Crystallogr Sect E Struct Rep Online. 2014 Apr 26;70(Pt 5):o612. doi: 10.1107/S1600536814008885 (PMC4011300; doi:10.1107/S1600536814008885)
Supplement: Supplementary file 1 [file e-70-0o612-sup1.cif]

##############################################################################
#                                                                            #
# This CIF contains the data in a paper accepted for publication in          #
# Acta Crystallographica Section E. It conforms to the requirements of       #
# Notes for Authors for Acta Crystallographica Section E, and has been       #
# peer reviewed under the auspices of the IUCr Commission on Journals.       #
#                                                                            #
# Full details of the Crystallographic Information File format               #
# are given in the paper "The Crystallographic Information File (CIF):       #
# a New Standard Archive File for Crystallography" by S. R. Hall, F. H.      #
# Allen and I. D. Brown [Acta Cryst. (1991), A47, 655-685].                  #
#                                                                            #
# The current version of the core CIF dictionary is obtainable from          #
# ftp://ftp.iucr.org/pub/cif_core.dic.                                       #
#                                                                            #
# Software is freely available for graphical display of the structure(s)     #
# in this CIF. For information consult the CIF software page                 #
# http://www.iucr.org/resources/cif/software.                                #
#                                                                            #
# This file may be used for bona fide research purposes within the           #
# scientific community so long as proper attribution is given to the journal # 
# article from which it was obtained.                                        #
#                                                                            #
##############################################################################
data_global
_audit_creation_method     'PLATON <TABLE ACC> option'
_journal_date_recd_electronic     2014-04-10
_journal_date_accepted     2014-04-18
_journal_name_full     'Acta Crystallographica, Section E'
_journal_year     2014
_journal_volume     70
_journal_issue      5
_journal_page_first     o612
_journal_page_last     o612
_journal_paper_category     QO
_journal_paper_doi     10.1107/S1600536814008885
_journal_coeditor_code     RZ5119
_publ_contact_author_name
;
Mustafa R. Albayati
;
_publ_contact_author_address
;
Kirkuk University,
College of Science,
Department of Chemistry,
Kirkuk,
Iraq
;
_publ_contact_author_email     'shaabankamel@yahoo.com'
_publ_contact_author_fax     ?
_publ_contact_author_phone     ?
_publ_section_title
;
4-Chloro-<i>N</i>'-[(<i>E</i>)-2-chlorobenzylidene]benzohydrazide monohydrate
;
loop_
    _publ_author_name
    _publ_author_address
    'Joel T. Mague'
;
Department of Chemistry,
Tulane University,
New Orleans,
LA 70118,
USA
;
    'Mohamed, Shaaban K.'
;
Chemistry and Environmental Division,
Manchester Metropolitan University,
Manchester M1 5GD,
England
Chemistry Department,
Faculty of Science,
Minia University,
61519 El-Minia,
Egypt
;
    'Akkurt, Mehmet'
;
Department of Physics,
Faculty of Sciences,
Erciyes University,
38039 Kayseri,
Turkey
;
    'Herman Potgieter'
;
Analytical Development Division,
Manchester Metropolitan University,
Manchester M1 5GD,
England
;
    'Mustafa R. Albayati'
;
Kirkuk University,
College of Science,
Department of Chemistry,
Kirkuk,
Iraq
;
data_I
_database_code_depnum_ccdc_archive     'CCDC 998358'
_chemical_name_systematic
;
4-Chloro-<i>N</i>'-[(<i>E</i>)-2-chlorobenzylidene]benzohydrazide monohydrate
;
_chemical_name_common     ?
_chemical_formula_moiety     'C14 H10 Cl2 N2 O, H2 O'
_chemical_formula_sum     'C14 H12 Cl2 N2 O2'
_chemical_formula_structural     ?
_chemical_formula_iupac     'C14 H10 Cl2 N2 O, H2 O'
_chemical_formula_weight     311.16
_chemical_melting_point     ?
_symmetry_cell_setting     monoclinic
_symmetry_space_group_name_H-M     'P 21/n'
_symmetry_space_group_name_Hall     '-P 2yn'
loop_
    _symmetry_equiv_pos_site_id
    _symmetry_equiv_pos_as_xyz
    1 x,y,z
    2 1/2-x,1/2+y,1/2-z
    3 -x,-y,-z
    4 1/2+x,1/2-y,1/2+z
_cell_length_a     4.6160(5)
_cell_length_b     12.8664(15)
_cell_length_c     23.681(3)
_cell_angle_alpha     90
_cell_angle_beta     92.6760(17)
_cell_angle_gamma     90
_cell_volume     1404.9(3)
_cell_formula_units_Z     4
_cell_measurement_reflns_used     7842
_cell_measurement_theta_min     2.34
_cell_measurement_theta_max     28.05
_cell_measurement_temperature     150(2)
_cell_special_details
;
;
_exptl_crystal_description     'column'
_exptl_crystal_colour     'colourless'
_exptl_crystal_size_max     0.170
_exptl_crystal_size_mid     0.080
_exptl_crystal_size_min     0.060
_exptl_crystal_size_rad     ?
_exptl_crystal_density_diffrn     1.471
_exptl_crystal_density_meas     ?
_exptl_crystal_density_method     'Not Measured'
_exptl_crystal_F_000     640
_exptl_absorpt_coefficient_mu     0.464
_exptl_absorpt_correction_type     multi-scan
_exptl_absorpt_process_details     '(<i>SADABS</i>; Bruker, 2013)'
_exptl_absorpt_correction_T_min     0.78
_exptl_absorpt_correction_T_max     0.97
_exptl_special_details
;
;
_diffrn_ambient_temperature     150(2)
_diffrn_radiation_type     MoK\a
_diffrn_radiation_wavelength     0.71073
_diffrn_radiation_monochromator     graphite
_diffrn_measurement_device_type     'Bruker SMART APEX CCD'
_diffrn_measurement_method     '\f and \w scans'
_diffrn_detector_area_resol_mean     8.3660
_diffrn_reflns_number     24861
_diffrn_reflns_av_R_equivalents     0.0642
_diffrn_reflns_av_sigmaI/netI     0.0423
_diffrn_reflns_theta_min     1.80
_diffrn_reflns_theta_max     28.40
_diffrn_reflns_theta_full     28.40
_diffrn_measured_fraction_theta_max     0.997
_diffrn_measured_fraction_theta_full     0.997
_diffrn_reflns_limit_h_min     -6
_diffrn_reflns_limit_h_max     6
_diffrn_reflns_limit_k_min     -16
_diffrn_reflns_limit_k_max     17
_diffrn_reflns_limit_l_min     -31
_diffrn_reflns_limit_l_max     31
_diffrn_reflns_reduction_process
;
;
_refine_special_details
;
Refinement on <i>F</i>^2^ for ALL reflections except those flagged by the user
for potential systematic errors. Weighted <i>R</i>-factors <i>wR</i> and all
goodnesses of fit <i>S</i> are based on <i>F</i>^2^, conventional
<i>R</i>-factors <i>R</i> are based on <i>F</i>, with <i>F</i> set to zero for
negative <i>F</i>^2^. The observed criterion of <i>F</i>^2^ > \s(<i>F</i>^2^)
is used only for calculating -<i>R</i>-factor-obs <i>etc</i>. and is not
relevant to the choice of reflections for refinement. <i>R</i>-factors based
on <i>F</i>^2^ are statistically about twice as large as those based on
<i>F</i>, and <i>R</i>-factors based on ALL data will be even larger.
;
_reflns_number_total     3511
_reflns_number_gt     2604
_reflns_threshold_expression     'I > 2\s(I)'
_refine_ls_structure_factor_coef     Fsqd
_refine_ls_matrix_type     full
_refine_ls_R_factor_all     0.0610
_refine_ls_R_factor_gt     0.0388
_refine_ls_wR_factor_gt     0.0851
_refine_ls_wR_factor_ref     0.0971
_refine_ls_goodness_of_fit_ref     1.024
_refine_ls_restrained_S_all     1.024
_refine_ls_number_reflns     3511
_refine_ls_number_parameters     181
_refine_ls_number_restraints     0
_refine_ls_number_constraints     ?
_refine_ls_hydrogen_treatment     constr
_refine_ls_weighting_scheme     calc
_refine_ls_weighting_details
              'w=1/[\s^2^(Fo^2^)+(0.0341P)^2^+0.6801P] where P=(Fo^2^+2Fc^2^)/3'
_atom_sites_solution_hydrogens     mixed
_atom_sites_solution_primary     direct
_atom_sites_solution_secondary     difmap
_refine_ls_shift/su_max     0.001
_refine_ls_shift/su_mean     0.000
_refine_diff_density_max     0.312
_refine_diff_density_min     -0.287
_refine_ls_extinction_method     'none'
_refine_ls_abs_structure_details     ?
_refine_ls_abs_structure_Flack     .
loop_
    _atom_type_symbol
    _atom_type_description
    _atom_type_scat_dispersion_real
    _atom_type_scat_dispersion_imag
    _atom_type_scat_source
    C C 0.0033 0.0016 ' International Tables Vol C Tables 4.2.6.8 and 6.1.1.4'
    H H 0.0000 0.0000 ' International Tables Vol C Tables 4.2.6.8 and 6.1.1.4'
    Cl Cl 0.1484 0.1585 ' International Tables Vol C Tables 4.2.6.8 and 6.1.1.4'
    N N 0.0061 0.0033 ' International Tables Vol C Tables 4.2.6.8 and 6.1.1.4'
    O O 0.0106 0.0060 ' International Tables Vol C Tables 4.2.6.8 and 6.1.1.4'
_computing_data_collection     '<i>APEX2</i> (Bruker, 2013)'
_computing_cell_refinement     '<i>SAINT</i> (Bruker, 2013)'
_computing_data_reduction     '<i>SAINT</i> (Bruker, 2013)'
_computing_structure_solution     '<i>SHELXS97</i> (Sheldrick, 2008)'
_computing_structure_refinement     '<i>SHELXL2014</i> (Sheldrick, 2008)'
_computing_molecular_graphics     '<i>DIAMOND</i> (Brandenburg & Putz, 2012)'
_computing_publication_material     '<i>SHELXTL</i> (Sheldrick, 2008)'
loop_
    _atom_site_type_symbol
    _atom_site_label
    _atom_site_fract_x
    _atom_site_fract_y
    _atom_site_fract_z
    _atom_site_U_iso_or_equiv
    _atom_site_thermal_displace_type
    _atom_site_calc_flag
    _atom_site_refinement_flags
    _atom_site_occupancy
    _atom_site_disorder_assembly
    _atom_site_disorder_group
    Cl Cl1 -0.46090(11) 0.93219(4) 0.06216(2) 0.0343(2) Uani d . 1.000 . .
    Cl Cl2 1.10272(13) 1.00504(4) 0.41832(2) 0.0434(2) Uani d . 1.000 . .
    O O1 0.4046(3) 0.64950(9) 0.23672(6) 0.0271(4) Uani d . 1.000 . .
    N N1 0.5525(3) 0.80924(11) 0.26635(6) 0.0213(4) Uani d . 1.000 . .
    N N2 0.7522(3) 0.76724(11) 0.30567(6) 0.0223(4) Uani d . 1.000 . .
    C C1 0.1777(3) 0.79601(13) 0.19187(7) 0.0195(5) Uani d . 1.000 . .
    C C2 0.0963(4) 0.90021(13) 0.19483(8) 0.0229(5) Uani d . 1.000 . .
    C C3 -0.1015(4) 0.94238(14) 0.15527(8) 0.0246(5) Uani d . 1.000 . .
    C C4 -0.2175(4) 0.87909(14) 0.11261(7) 0.0228(5) Uani d . 1.000 . .
    C C5 -0.1440(4) 0.77569(14) 0.10916(8) 0.0267(6) Uani d . 1.000 . .
    C C6 0.0548(4) 0.73438(14) 0.14875(8) 0.0248(5) Uani d . 1.000 . .
    C C7 0.3874(3) 0.74541(13) 0.23339(7) 0.0202(5) Uani d . 1.000 . .
    C C8 0.8769(4) 0.83478(14) 0.33826(7) 0.0235(5) Uani d . 1.000 . .
    C C9 1.0970(4) 0.80330(14) 0.38149(7) 0.0231(5) Uani d . 1.000 . .
    C C10 1.2181(4) 0.87532(15) 0.41988(8) 0.0277(6) Uani d . 1.000 . .
    C C11 1.4287(4) 0.84754(16) 0.46082(8) 0.0337(6) Uani d . 1.000 . .
    C C12 1.5197(4) 0.74555(17) 0.46427(8) 0.0338(6) Uani d . 1.000 . .
    C C13 1.4015(4) 0.67216(16) 0.42740(8) 0.0315(6) Uani d . 1.000 . .
    C C14 1.1943(4) 0.70056(15) 0.38619(8) 0.0266(6) Uani d . 1.000 . .
    O O2 0.9062(3) 0.53028(10) 0.23079(6) 0.0339(4) Uani d . 1.000 . .
    H H1 0.54250 0.87980 0.26400 0.0260 Uiso d RU 1.000 . .
    H H2 0.17730 0.94280 0.22430 0.0280 Uiso c RU 1.000 . .
    H H3 -0.15640 1.01340 0.15740 0.0300 Uiso c RU 1.000 . .
    H H5 -0.22840 0.73310 0.08000 0.0320 Uiso c RU 1.000 . .
    H H6 0.10770 0.66320 0.14640 0.0300 Uiso c RU 1.000 . .
    H H8 0.82620 0.90610 0.33440 0.0280 Uiso c RU 1.000 . .
    H H11 1.50920 0.89820 0.48620 0.0400 Uiso c RU 1.000 . .
    H H12 1.66410 0.72570 0.49210 0.0410 Uiso c RU 1.000 . .
    H H13 1.46280 0.60180 0.43030 0.0380 Uiso c RU 1.000 . .
    H H14 1.11690 0.64950 0.36070 0.0320 Uiso c RU 1.000 . .
    H H2A 1.04760 0.57140 0.23300 0.0410 Uiso d RU 1.000 . .
    H H2B 0.76260 0.56910 0.23510 0.0410 Uiso d RU 1.000 . .
loop_
    _atom_site_aniso_label
    _atom_site_aniso_U_11
    _atom_site_aniso_U_22
    _atom_site_aniso_U_33
    _atom_site_aniso_U_12
    _atom_site_aniso_U_13
    _atom_site_aniso_U_23
    Cl1 0.0347(3) 0.0399(3) 0.0273(3) 0.0029(2) -0.0098(2) 0.0061(2)
    Cl2 0.0618(4) 0.0240(3) 0.0424(3) -0.0030(2) -0.0175(3) -0.0013(2)
    O1 0.0226(6) 0.0179(6) 0.0401(8) 0.0003(5) -0.0062(5) 0.0002(5)
    N1 0.0193(7) 0.0184(7) 0.0258(8) 0.0001(5) -0.0042(6) 0.0022(6)
    N2 0.0193(7) 0.0230(8) 0.0242(8) 0.0020(6) -0.0027(6) 0.0039(6)
    C1 0.0179(8) 0.0201(8) 0.0206(9) -0.0016(6) 0.0013(6) 0.0017(7)
    C2 0.0244(9) 0.0201(8) 0.0240(9) -0.0011(7) -0.0024(7) -0.0016(7)
    C3 0.0249(9) 0.0217(9) 0.0272(10) 0.0027(7) 0.0000(7) 0.0015(7)
    C4 0.0202(8) 0.0295(9) 0.0186(9) -0.0006(7) 0.0001(7) 0.0041(7)
    C5 0.0326(10) 0.0268(10) 0.0203(9) -0.0043(8) -0.0035(7) -0.0030(7)
    C6 0.0288(9) 0.0208(9) 0.0247(9) 0.0001(7) 0.0009(7) -0.0020(7)
    C7 0.0166(8) 0.0192(8) 0.0251(9) -0.0010(6) 0.0028(6) 0.0003(7)
    C8 0.0233(9) 0.0228(9) 0.0243(9) 0.0000(7) -0.0004(7) 0.0018(7)
    C9 0.0202(8) 0.0265(9) 0.0223(9) -0.0036(7) -0.0009(7) 0.0027(7)
    C10 0.0308(10) 0.0265(10) 0.0256(10) -0.0037(7) -0.0018(8) 0.0043(8)
    C11 0.0366(11) 0.0383(11) 0.0252(10) -0.0077(9) -0.0082(8) 0.0010(9)
    C12 0.0294(10) 0.0461(12) 0.0252(10) 0.0031(9) -0.0055(8) 0.0089(9)
    C13 0.0305(10) 0.0340(11) 0.0298(11) 0.0069(8) -0.0003(8) 0.0058(8)
    C14 0.0263(9) 0.0272(10) 0.0261(10) -0.0004(7) -0.0011(7) 0.0014(8)
    O2 0.0232(6) 0.0178(6) 0.0601(10) -0.0009(5) -0.0037(6) 0.0041(6)
_geom_special_details
;
Bond distances, angles <i>etc</i>. have been calculated using the rounded
fractional coordinates. All su's are estimated from the variances of the
(full) variance-covariance matrix. The cell e.s.d.'s are taken into account in
the estimation of distances, angles and torsion angles
;
loop_
    _geom_bond_atom_site_label_1
    _geom_bond_atom_site_label_2
    _geom_bond_site_symmetry_1
    _geom_bond_site_symmetry_2
    _geom_bond_distance
    _geom_bond_publ_flag
    Cl1 C4 . . 1.7410(18) no
    Cl2 C10 . . 1.752(2) no
    O1 C7 . . 1.239(2) no
    O2 H2B . . 0.8400 no
    O2 H2A . . 0.8400 no
    N1 C7 . . 1.345(2) no
    N1 N2 . . 1.389(2) no
    N2 C8 . . 1.281(2) no
    N1 H1 . . 0.9100 no
    C1 C6 . . 1.393(2) no
    C1 C2 . . 1.395(2) no
    C1 C7 . . 1.496(2) no
    C2 C3 . . 1.388(3) no
    C3 C4 . . 1.386(3) no
    C4 C5 . . 1.376(3) no
    C5 C6 . . 1.387(3) no
    C8 C9 . . 1.465(2) no
    C9 C10 . . 1.397(3) no
    C9 C14 . . 1.399(3) no
    C10 C11 . . 1.387(3) no
    C11 C12 . . 1.379(3) no
    C12 C13 . . 1.381(3) no
    C13 C14 . . 1.383(3) no
    C2 H2 . . 0.9500 no
    C3 H3 . . 0.9500 no
    C5 H5 . . 0.9500 no
    C6 H6 . . 0.9500 no
    C8 H8 . . 0.9500 no
    C11 H11 . . 0.9500 no
    C12 H12 . . 0.9500 no
    C13 H13 . . 0.9500 no
    C14 H14 . . 0.9500 no
loop_
    _geom_angle_atom_site_label_1
    _geom_angle_atom_site_label_2
    _geom_angle_atom_site_label_3
    _geom_angle_site_symmetry_1
    _geom_angle_site_symmetry_2
    _geom_angle_site_symmetry_3
    _geom_angle
    _geom_angle_publ_flag
    H2A O2 H2B . . . 103.00 no
    N2 N1 C7 . . . 119.47(14) no
    N1 N2 C8 . . . 113.93(14) no
    N2 N1 H1 . . . 117.00 no
    C7 N1 H1 . . . 123.00 no
    C2 C1 C7 . . . 123.55(15) no
    C2 C1 C6 . . . 118.86(15) no
    C6 C1 C7 . . . 117.58(15) no
    C1 C2 C3 . . . 120.81(16) no
    C2 C3 C4 . . . 118.82(16) no
    Cl1 C4 C3 . . . 119.00(14) no
    C3 C4 C5 . . . 121.56(17) no
    Cl1 C4 C5 . . . 119.44(14) no
    C4 C5 C6 . . . 119.18(17) no
    C1 C6 C5 . . . 120.77(16) no
    N1 C7 C1 . . . 116.57(14) no
    O1 C7 C1 . . . 120.85(15) no
    O1 C7 N1 . . . 122.58(15) no
    N2 C8 C9 . . . 120.72(16) no
    C10 C9 C14 . . . 117.26(16) no
    C8 C9 C14 . . . 121.76(16) no
    C8 C9 C10 . . . 120.99(16) no
    Cl2 C10 C9 . . . 120.42(14) no
    C9 C10 C11 . . . 122.01(18) no
    Cl2 C10 C11 . . . 117.56(15) no
    C10 C11 C12 . . . 119.22(18) no
    C11 C12 C13 . . . 120.19(18) no
    C12 C13 C14 . . . 120.34(19) no
    C9 C14 C13 . . . 120.97(18) no
    C3 C2 H2 . . . 120.00 no
    C1 C2 H2 . . . 120.00 no
    C2 C3 H3 . . . 121.00 no
    C4 C3 H3 . . . 121.00 no
    C6 C5 H5 . . . 120.00 no
    C4 C5 H5 . . . 120.00 no
    C1 C6 H6 . . . 120.00 no
    C5 C6 H6 . . . 120.00 no
    C9 C8 H8 . . . 120.00 no
    N2 C8 H8 . . . 120.00 no
    C10 C11 H11 . . . 120.00 no
    C12 C11 H11 . . . 120.00 no
    C13 C12 H12 . . . 120.00 no
    C11 C12 H12 . . . 120.00 no
    C12 C13 H13 . . . 120.00 no
    C14 C13 H13 . . . 120.00 no
    C9 C14 H14 . . . 120.00 no
    C13 C14 H14 . . . 120.00 no
loop_
    _geom_torsion_atom_site_label_1
    _geom_torsion_atom_site_label_2
    _geom_torsion_atom_site_label_3
    _geom_torsion_atom_site_label_4
    _geom_torsion_site_symmetry_1
    _geom_torsion_site_symmetry_2
    _geom_torsion_site_symmetry_3
    _geom_torsion_site_symmetry_4
    _geom_torsion
    _geom_torsion_publ_flag
    C7 N1 N2 C8 . . . . -173.66(15) no
    N2 N1 C7 O1 . . . . 0.3(2) no
    N2 N1 C7 C1 . . . . -179.81(13) no
    N1 N2 C8 C9 . . . . -178.99(15) no
    C6 C1 C2 C3 . . . . -0.6(3) no
    C7 C1 C2 C3 . . . . -179.41(16) no
    C2 C1 C6 C5 . . . . 0.4(3) no
    C7 C1 C6 C5 . . . . 179.20(16) no
    C2 C1 C7 O1 . . . . 163.87(16) no
    C2 C1 C7 N1 . . . . -16.0(2) no
    C6 C1 C7 O1 . . . . -14.9(2) no
    C6 C1 C7 N1 . . . . 165.23(15) no
    C1 C2 C3 C4 . . . . 0.0(3) no
    C2 C3 C4 Cl1 . . . . -178.89(14) no
    C2 C3 C4 C5 . . . . 0.9(3) no
    Cl1 C4 C5 C6 . . . . 178.61(14) no
    C3 C4 C5 C6 . . . . -1.2(3) no
    C4 C5 C6 C1 . . . . 0.5(3) no
    N2 C8 C9 C10 . . . . -175.19(17) no
    N2 C8 C9 C14 . . . . 4.7(3) no
    C8 C9 C10 Cl2 . . . . 1.6(2) no
    C8 C9 C10 C11 . . . . -179.38(17) no
    C14 C9 C10 Cl2 . . . . -178.37(14) no
    C14 C9 C10 C11 . . . . 0.7(3) no
    C8 C9 C14 C13 . . . . -179.76(17) no
    C10 C9 C14 C13 . . . . 0.2(3) no
    Cl2 C10 C11 C12 . . . . 178.38(15) no
    C9 C10 C11 C12 . . . . -0.7(3) no
    C10 C11 C12 C13 . . . . -0.1(3) no
    C11 C12 C13 C14 . . . . 1.0(3) no
    C12 C13 C14 C9 . . . . -1.0(3) no
loop_
    _geom_hbond_atom_site_label_D
    _geom_hbond_atom_site_label_H
    _geom_hbond_atom_site_label_A
    _geom_hbond_site_symmetry_A
    _geom_hbond_distance_DH
    _geom_hbond_distance_HA
    _geom_hbond_distance_DA
    _geom_hbond_angle_DHA
    _geom_hbond_publ_flag
    N1 H1 O2 2_655 0.91 1.95 2.8510(19) 168 yes
    O2 H2A O1 1_655 0.84 1.93 2.7632(19) 172 yes
    O2 H2B O1 . 0.84 1.95 2.7864(19) 172 yes
    C2 H2 O2 2_655 0.95 2.43 3.286(2) 150 yes
    C8 H8 O2 2_655 0.95 2.44 3.242(2) 143 yes
_iucr_refine_instructions_details
;
TITL SKM043_0m in P2(1)/n
CELL  0.71073   4.6160  12.8664  23.6807   90.000   92.676   90.000
ZERR    4.00   0.00050   0.00150   0.00270   0.0000   0.0017   0.0000
LATT 1
SYMM 1/2-X, 1/2+Y, 1/2-Z
SFAC C  H  N  O  Cl
UNIT 56  48  8  8  8
REM Solution 1  R1  0.149  Rweak  0.005,  Alpha= 0.0137  in P2(1)/n
REM Formula:  C14 N2 O2 Cl2
L.S. 4
BOND $H
FMAP 2
EQIV $1 -x+3/2, y+1/2, -z+1/2
HTAB N1 O2_$1
HTAB C8 O2_$1
EQIV $2 x+1, y, z
HTAB O2 O1_$2
HTAB O2 O1
CONF
ACTA 56.79
PLAN 5
MPLA C1 C7 N1 O1
MPLA C1 > C6
MPLA C9 > C14
MPLA C8 C9 N2
SIZE 0.06 0.08 0.17
TEMP -123
WGHT    0.034100    0.680100
FVAR       0.36882
CL1   5   -0.460895    0.932190    0.062160    11.00000    0.03473    0.03992 =
         0.02730    0.00608   -0.00979    0.00286
CL2   5    1.102725    1.005041    0.418320    11.00000    0.06182    0.02399 =
         0.04243   -0.00129   -0.01750   -0.00303
O1    4    0.404632    0.649495    0.236715    11.00000    0.02257    0.01787 =
         0.04009    0.00020   -0.00621    0.00032
N1    3    0.552489    0.809244    0.266353    11.00000    0.01932    0.01844 =
         0.02580    0.00221   -0.00421    0.00011
AFIX   3
H1    2    0.542506    0.879751    0.264003    11.00000   -1.20000
AFIX   0
N2    3    0.752199    0.767240    0.305666    11.00000    0.01930    0.02303 =
         0.02423    0.00386   -0.00273    0.00197
C1    1    0.177733    0.796006    0.191868    11.00000    0.01793    0.02012 =
         0.02063    0.00173    0.00130   -0.00163
C2    1    0.096347    0.900212    0.194833    11.00000    0.02438    0.02007 =
         0.02400   -0.00157   -0.00236   -0.00109
AFIX  43
H2    2    0.177324    0.942823    0.224289    11.00000   -1.20000
AFIX   0
C3    1   -0.101475    0.942384    0.155273    11.00000    0.02494    0.02169 =
         0.02718    0.00152    0.00004    0.00273
AFIX  43
H3    2   -0.156384    1.013384    0.157406    11.00000   -1.20000
AFIX   0
C4    1   -0.217495    0.879092    0.112605    11.00000    0.02021    0.02949 =
         0.01857    0.00410    0.00006   -0.00056
C5    1   -0.143995    0.775692    0.109164    11.00000    0.03263    0.02680 =
         0.02034   -0.00299   -0.00348   -0.00429
AFIX  43
H5    2   -0.228409    0.733145    0.080026    11.00000   -1.20000
AFIX   0
C6    1    0.054796    0.734375    0.148752    11.00000    0.02876    0.02082 =
         0.02469   -0.00197    0.00091    0.00014
AFIX  43
H6    2    0.107721    0.663204    0.146431    11.00000   -1.20000
AFIX   0
C7    1    0.387434    0.745415    0.233386    11.00000    0.01657    0.01924 =
         0.02511    0.00030    0.00276   -0.00097
C8    1    0.876922    0.834779    0.338255    11.00000    0.02334    0.02277 =
         0.02432    0.00182   -0.00045    0.00004
AFIX  43
H8    2    0.826189    0.906061    0.334354    11.00000   -1.20000
AFIX   0
C9    1    1.097001    0.803297    0.381489    11.00000    0.02023    0.02650 =
         0.02228    0.00273   -0.00088   -0.00361
C10   1    1.218081    0.875319    0.419881    11.00000    0.03082    0.02652 =
         0.02561    0.00426   -0.00184   -0.00371
C11   1    1.428657    0.847543    0.460819    11.00000    0.03657    0.03830 =
         0.02525    0.00103   -0.00820   -0.00773
AFIX  43
H11   2    1.509220    0.898177    0.486178    11.00000   -1.20000
AFIX   0
C12   1    1.519670    0.745547    0.464268    11.00000    0.02945    0.04608 =
         0.02518    0.00894   -0.00550    0.00306
AFIX  43
H12   2    1.664088    0.725718    0.492089    11.00000   -1.20000
AFIX   0
C13   1    1.401477    0.672156    0.427397    11.00000    0.03048    0.03404 =
         0.02985    0.00577   -0.00033    0.00694
AFIX  43
H13   2    1.462791    0.601804    0.430349    11.00000   -1.20000
AFIX   0
C14   1    1.194262    0.700560    0.386188    11.00000    0.02630    0.02717 =
         0.02613    0.00142   -0.00108   -0.00039
AFIX  43
H14   2    1.116876    0.649542    0.360706    11.00000   -1.20000
AFIX   0
O2    4    0.906187    0.530281    0.230786    11.00000    0.02319    0.01776 =
         0.06008    0.00415   -0.00369   -0.00091
AFIX   3
H2A   2    1.047625    0.571390    0.232987    11.00000   -1.20000
H2B   2    0.762582    0.569095    0.235080    11.00000   -1.20000
AFIX   0
HKLF 4
REM  SKM043_0m in P2(1)/n
REM R1 =  0.0388 for    2604 Fo > 4sig(Fo)  and  0.0610 for all    3511 data
REM    181 parameters refined using      0 restraints
END
WGHT      0.0341      0.6780
REM Highest difference peak  0.312,  deepest hole -0.287,  1-sigma level  0.059
Q1    1   0.1725  0.8542  0.1820  11.00000  0.05    0.31
Q2    1   1.2599  0.8581  0.4519  11.00000  0.05    0.31
Q3    1  -0.0003  0.7641  0.1227  11.00000  0.05    0.29
Q4    1   1.1554  0.9267  0.4195  11.00000  0.05    0.29
Q5    1   0.2875  0.7810  0.2063  11.00000  0.05    0.28
;
