# Supplementary material for: 4-Chloro-N′-[(E)-2-chloro­benzyl­idene]benzohydrazide monohydrate
Source: Acta Crystallogr Sect E Struct Rep Online. 2014 Apr 26;70(Pt 5):o612. doi: 10.1107/S1600536814008885 (PMC4011300; doi:10.1107/S1600536814008885)
Supplement: Supplementary file 2 [file e-70-0o612-Isup2.hkl]

#
# h,k,l, Fc-squared, Fo-squared, sigma(Fo-squared), status flag
#
data_I
_shelx_title ' SKM043_0m in P2(1)/n'
_shelx_refln_list_code          4
_shelx_F_calc_maximum      257.99
_exptl_crystal_F_000       640.00
_reflns_d_resolution_high  0.7472

loop_
 _space_group_symop_operation_xyz
 'x, y, z'
 '-x+1/2, y+1/2, -z+1/2'
 '-x, -y, -z'
 'x-1/2, -y-1/2, z-1/2'

_cell_length_a     4.6160
_cell_length_b    12.8664
_cell_length_c    23.6807
_cell_angle_alpha  90.000
_cell_angle_beta   92.676
_cell_angle_gamma  90.000

_shelx_F_squared_multiplier     1.000

loop_
 _refln_index_h
 _refln_index_k
 _refln_index_l
 _refln_F_squared_calc
 _refln_F_squared_meas
 _refln_F_squared_sigma
 _refln_observed_status
   2   0   0       3812.42       3862.28       105.64 o
   4   0   0        537.42        606.60        42.71 o
   6   0   0        406.17        459.30        26.70 o
   1   1   0        294.57        327.02         6.93 o
   2   1   0         79.77         87.93         5.26 o
   3   1   0       2223.20       2242.34        46.21 o
   4   1   0         12.06          5.05         3.30 o
   5   1   0        184.39        234.91        13.18 o
   6   1   0        364.71        368.31        17.34 o
   0   2   0       3353.48       3453.30        81.57 o
   1   2   0       1845.39       1881.15        30.95 o
   2   2   0       1134.04       1122.53        23.09 o
   3   2   0        715.36        695.80        17.11 o
   4   2   0         40.02         48.14         6.82 o
   5   2   0         94.55        104.81         8.17 o
   6   2   0          3.45          9.17         7.74 o
   1   3   0        220.83        273.82         8.24 o
   2   3   0         79.55         76.83         3.14 o
   3   3   0        196.96        225.13        13.56 o
   4   3   0         28.59         24.50         6.08 o
   5   3   0         15.60          7.75         7.17 o
   6   3   0          2.61          1.75         8.82 o
   0   4   0       3777.44       3820.06        77.62 o
   1   4   0        707.11        661.46        12.27 o
   2   4   0         91.06         92.60         4.33 o
   3   4   0          3.27         -0.58         2.03 o
   4   4   0         88.69        103.51         7.36 o
   5   4   0         41.13         33.79         7.57 o
   1   5   0       1442.87       1345.91        21.87 o
   2   5   0        157.55        150.53         5.74 o
   3   5   0         14.60         10.85         3.72 o
   4   5   0        255.76        295.79        13.15 o
   5   5   0         56.56         69.56         8.25 o
   0   6   0         72.80         73.00         5.98 o
   1   6   0        236.88        242.03         6.89 o
   2   6   0          8.63         10.82         3.23 o
   3   6   0         71.20         86.34         6.61 o
   4   6   0        800.25        834.07        25.92 o
   5   6   0        147.55        169.83        16.84 o
   1   7   0       2627.79       2430.46        39.62 o
   2   7   0        328.47        321.22         9.60 o
   3   7   0        153.53        144.48         9.24 o
   4   7   0        209.20        210.76        14.19 o
   5   7   0          7.48         -1.92         5.70 o
   0   8   0        146.58        129.43         8.33 o
   1   8   0          2.06          0.60         2.66 o
   2   8   0        493.20        499.69        14.30 o
   3   8   0        115.12        122.04         9.40 o
   4   8   0         12.00         11.44         4.67 o
   5   8   0         88.17         99.70        11.30 o
   1   9   0       1188.13       1122.71        28.10 o
   2   9   0       2401.95       2336.33        45.83 o
   3   9   0          1.99          0.68         4.49 o
   4   9   0        213.48        232.30        12.91 o
   5   9   0         33.82         23.31         6.75 o
   0  10   0          2.35         -2.04         4.80 o
   1  10   0          6.44          8.98         4.29 o
   2  10   0        157.86        145.39         9.10 o
   3  10   0        284.10        283.06        14.80 o
   4  10   0          9.70          6.71         5.43 o
   5  10   0          7.28          3.77         7.86 o
   1  11   0        286.28        321.00        12.53 o
   2  11   0        221.17        215.93        11.92 o
   3  11   0          0.99          2.60         5.52 o
   4  11   0         55.58         55.17         8.35 o
   0  12   0        449.37        515.48        29.18 o
   1  12   0        318.19        292.18        13.52 o
   2  12   0        535.07        540.17        20.55 o
   3  12   0        279.02        271.56        17.31 o
   4  12   0         67.45         64.16         9.29 o
   1  13   0        121.15        147.79        14.45 o
   2  13   0        211.15        203.57        13.74 o
   3  13   0        114.91        117.13        14.74 o
   4  13   0          1.02         21.16        14.29 o
   0  14   0        283.12        332.00        31.92 o
   1  14   0        129.12        105.95        12.93 o
   2  14   0         11.21          8.31         5.90 o
   3  14   0          1.50          1.27         7.54 o
   1  15   0          0.90          1.15         6.77 o
   2  15   0         89.54         89.18        11.47 o
   3  15   0         44.83         54.79        21.40 o
   0  16   0        342.41        330.73        35.47 o
   1  16   0         37.08         46.16        10.06 o
   2  16   0         23.92         17.95         7.57 o
  -5   0   1        146.53        159.69        19.48 o
  -3   0   1        268.01        270.77        16.33 o
  -1   0   1         12.72          5.64         3.74 o
   1   0   1       1203.15       1288.48        36.48 o
   3   0   1        496.92        467.77        16.20 o
   5   0   1        136.19        128.92        38.23 o
  -6   1   1         15.88         11.73         8.97 o
  -5   1   1         94.75         92.17         8.92 o
  -4   1   1       1338.88       1376.27        38.00 o
  -3   1   1        416.62        421.82        12.47 o
  -2   1   1       4318.70       4539.46        81.15 o
  -1   1   1       1872.62       2001.34        35.88 o
   0   1   1          7.63          3.09         4.78 o
   1   1   1       1836.05       1884.73        32.17 o
   2   1   1       1156.79       1225.35        25.87 o
   3   1   1       1234.03       1287.02        27.12 o
   4   1   1         19.51         15.23         4.95 o
   5   1   1         19.49         32.04         6.49 o
   6   1   1          7.55         11.10         4.42 o
  -6   2   1         16.05         16.32         9.00 o
  -5   2   1          1.03         -2.25         5.54 o
  -4   2   1         66.00         79.50         8.20 o
  -3   2   1       1473.78       1493.44        31.17 o
  -2   2   1        155.58        166.05         7.60 o
  -1   2   1      12015.16      12572.05       205.89 o
   0   2   1       5485.12       5515.59        91.25 o
   1   2   1       5430.94       5349.11        81.14 o
   2   2   1         79.68         72.89         4.72 o
   3   2   1         85.85         98.67         8.11 o
   4   2   1        368.87        384.19        15.30 o
   5   2   1          9.32          3.95         6.42 o
   6   2   1          9.99         24.46         9.55 o
  -6   3   1         15.96          6.93        12.13 o
  -5   3   1         67.78         75.54         7.71 o
  -4   3   1         30.65         27.58         4.20 o
  -3   3   1          6.68          2.89         3.43 o
  -2   3   1        306.75        284.40         8.08 o
  -1   3   1       1044.19       1060.31        17.96 o
   0   3   1        521.33        528.78         9.00 o
   1   3   1        425.62        466.54         8.72 o
   2   3   1         51.52         70.49         2.85 o
   3   3   1        313.41        302.17        12.30 o
   4   3   1        217.28        215.60        11.97 o
   5   3   1        841.83        941.72        34.69 o
   6   3   1          1.78         -5.48         7.66 o
  -6   4   1         20.91         35.29        25.73 o
  -5   4   1         18.11         20.26         5.26 o
  -4   4   1        346.01        386.32        14.64 o
  -3   4   1        134.46        130.56         6.52 o
  -2   4   1         81.98         89.72         4.92 o
  -1   4   1        549.66        547.09        12.23 o
   0   4   1        119.11        107.39         5.24 o
   1   4   1         14.77          4.78         1.85 o
   2   4   1        812.21        798.41        15.27 o
   3   4   1         80.81         68.94         5.86 o
   4   4   1        573.89        585.47        17.65 o
   5   4   1        246.63        266.50        23.98 o
  -5   5   1        123.59        123.20        21.57 o
  -4   5   1         98.99         89.37         8.07 o
  -3   5   1         75.53         81.35         6.15 o
  -2   5   1        101.99         96.42         4.99 o
  -1   5   1        139.16        154.38         5.16 o
   0   5   1       3237.57       3194.99        47.06 o
   1   5   1       1349.57       1516.75        24.24 o
   2   5   1       2780.65       2856.94        46.86 o
   3   5   1        184.59        181.81         7.12 o
   4   5   1          1.98          3.26         3.82 o
   5   5   1         52.88         64.71         9.78 o
  -5   6   1        102.03        122.09        11.15 o
  -4   6   1         43.39         39.39         6.70 o
  -3   6   1        196.44        170.80         9.18 o
  -2   6   1         11.79         12.62         3.22 o
  -1   6   1         68.36         57.95         4.02 o
   0   6   1        129.59        166.78         5.62 o
   1   6   1       1224.18       1329.10        22.26 o
   2   6   1         90.34         83.67         6.45 o
   3   6   1        407.32        378.91        12.55 o
   4   6   1         71.62         61.38         7.77 o
   5   6   1          5.22         11.36         5.17 o
  -5   7   1          0.23         -4.86         4.86 o
  -4   7   1         40.57         30.22         6.82 o
  -3   7   1         23.24         24.44         4.90 o
  -2   7   1         95.86         94.60         4.94 o
  -1   7   1          1.63          3.03         2.40 o
   0   7   1       6552.41       6612.14        95.19 o
   1   7   1          2.96          3.78         2.50 o
   2   7   1       1435.93       1317.22        25.39 o
   3   7   1        649.63        621.37        17.78 o
   4   7   1          6.95          1.55         4.99 o
   5   7   1        122.33        116.71        11.01 o
  -5   8   1        185.94        226.50        18.81 o
  -4   8   1         10.40          8.05         4.33 o
  -3   8   1       2554.37       2452.88        58.07 o
  -2   8   1        125.24        128.38         6.85 o
  -1   8   1        442.65        437.78        17.21 o
   0   8   1       2285.11       2398.61        38.17 o
   1   8   1         14.01         13.42         3.18 o
   2   8   1         70.95         68.07         4.92 o
   3   8   1        198.12        191.02        11.41 o
   4   8   1        131.05        112.40         8.38 o
   5   8   1         24.30         25.24         7.25 o
  -5   9   1          0.56         -5.30         5.70 o
  -4   9   1          0.34         -1.24         4.57 o
  -3   9   1          1.84         -4.11         4.11 o
  -2   9   1         71.44         79.66         6.84 o
  -1   9   1         56.26         60.14         5.81 o
   0   9   1       1323.54       1182.92        30.02 o
   1   9   1         23.74         19.95         4.17 o
   2   9   1        709.49        663.42        18.49 o
   3   9   1        862.93        797.88        25.56 o
   4   9   1          4.17         -3.20         5.09 o
   5   9   1         94.09         96.95        11.75 o
  -5  10   1          3.46         -2.16         7.36 o
  -4  10   1         79.10         75.20        11.22 o
  -3  10   1         40.10         46.96         8.00 o
  -2  10   1        482.87        521.11        15.93 o
  -1  10   1         11.89         14.40         4.46 o
   0  10   1        340.01        299.05        11.35 o
   1  10   1       1216.96       1180.36        27.07 o
   2  10   1        949.33        919.42        30.75 o
   3  10   1         21.49         15.95         5.81 o
   4  10   1         72.75         72.10         8.93 o
   5  10   1         68.96         36.39        27.64 o
  -4  11   1        230.95        242.18        14.88 o
  -3  11   1        584.72        590.45        22.95 o
  -2  11   1         63.21         45.21         6.60 o
  -1  11   1        394.88        346.44        13.74 o
   0  11   1        225.78        228.47        10.70 o
   1  11   1        253.30        229.78        11.67 o
   2  11   1        304.03        292.81        17.47 o
   3  11   1         54.74         54.39         9.32 o
   4  11   1          3.10          0.23         5.37 o
  -4  12   1          8.98          9.04         6.25 o
  -3  12   1        363.59        365.69        22.61 o
  -2  12   1         32.46         22.04         6.25 o
  -1  12   1         41.55         46.56         6.97 o
   0  12   1          2.22         -0.19         4.38 o
   1  12   1        267.77        288.28        14.16 o
   2  12   1         69.42         48.37         7.54 o
   3  12   1        148.78        161.49        14.37 o
   4  12   1         99.80         92.30        11.56 o
  -4  13   1          2.18         20.00        14.68 o
  -3  13   1          1.01          2.02         7.19 o
  -2  13   1          5.61         15.57         6.04 o
  -1  13   1        213.18        196.76        14.56 o
   0  13   1        115.61        121.25        11.46 o
   1  13   1        182.86        195.41        15.45 o
   2  13   1         74.29         80.95         9.90 o
   3  13   1        271.36        271.09        20.82 o
   4  13   1         56.82         51.69        19.61 o
  -3  14   1          6.01         10.51         8.48 o
  -2  14   1        288.47        310.68        17.94 o
  -1  14   1        183.96        164.69        15.39 o
   0  14   1        377.13        346.43        19.85 o
   1  14   1        822.02        832.80        31.77 o
   2  14   1         16.63         14.52         7.97 o
   3  14   1         65.77         86.92        13.17 o
  -3  15   1          0.02         -9.15         9.15 o
  -2  15   1         58.44         43.83        10.41 o
  -1  15   1         52.11         56.39        11.10 o
   0  15   1          0.01         -1.49         7.55 o
   1  15   1         27.16         30.79         9.77 o
   2  15   1         12.85          0.73         9.21 o
   3  15   1          0.51         -8.35         8.35 o
  -2  16   1         20.41         20.31         8.33 o
  -1  16   1        103.34         88.77        14.45 o
   0  16   1         27.09         22.68        14.11 o
   1  16   1        334.59        392.01        24.29 o
   2  16   1        196.22        254.56        22.08 o
   0  17   1         14.92          2.62         9.83 o
  -6   0   2        199.65        196.43        22.73 o
  -4   0   2       1354.96       1314.17        50.08 o
  -2   0   2         93.98         94.71         6.75 o
   2   0   2       3452.70       3382.67        93.53 o
   4   0   2         32.36         39.61         5.87 o
   6   0   2         28.57         24.26         9.56 o
  -6   1   2         87.61        103.04        10.15 o
  -5   1   2        191.11        217.64        13.30 o
  -4   1   2         16.99         18.04         4.38 o
  -3   1   2       1218.66       1144.47        23.86 o
  -2   1   2         40.99         38.99         3.97 o
  -1   1   2       4080.25       4267.44        67.60 o
   0   1   2        110.41        107.10         3.99 o
   1   1   2       1203.97       1226.76        20.72 o
   2   1   2        540.07        516.54        12.87 o
   3   1   2        145.29        132.13         6.16 o
   4   1   2          1.56          1.58         4.04 o
   5   1   2         52.44         54.03         7.64 o
   6   1   2          0.01          0.86         6.90 o
  -6   2   2          5.70         12.63         6.60 o
  -5   2   2          3.97         -2.64         5.85 o
  -4   2   2          5.19          3.85         3.09 o
  -3   2   2        309.42        307.65        12.05 o
  -2   2   2        355.04        374.73        10.08 o
  -1   2   2        867.49        883.20        14.89 o
   0   2   2       3840.17       3864.62        61.44 o
   1   2   2        125.80        112.61         4.14 o
   2   2   2        707.12        648.80        21.29 o
   3   2   2        187.33        185.93        11.21 o
   4   2   2         41.79         39.48         6.12 o
   5   2   2          6.06         -2.17        10.07 o
   6   2   2         51.69         63.93        14.17 o
  -6   3   2        214.02        235.26        25.15 o
  -5   3   2         62.00         72.38         8.20 o
  -4   3   2          0.01          0.55         3.20 o
  -3   3   2       1561.02       1553.76        34.15 o
  -2   3   2         16.86         11.36         1.97 o
  -1   3   2          0.05          2.26         1.72 o
   0   3   2       4508.15       4641.50        63.46 o
   1   3   2       5069.26       5186.06        79.04 o
   2   3   2       1049.66       1032.07        16.81 o
   3   3   2         11.36         12.14         3.79 o
   4   3   2        307.12        308.76        16.93 o
   5   3   2        263.12        286.80        24.70 o
   6   3   2          3.00         -5.50         7.95 o
  -6   4   2        195.77        155.12        44.11 o
  -5   4   2          1.30          0.87         6.25 o
  -4   4   2        397.85        415.76        15.49 o
  -3   4   2        653.03        710.57        15.99 o
  -2   4   2        697.22        656.14        13.72 o
  -1   4   2        811.08        855.04        15.08 o
   0   4   2         54.50         67.79         3.44 o
   1   4   2       1563.64       1493.61        24.23 o
   2   4   2       3925.07       4042.21        63.66 o
   3   4   2       1901.06       1842.85        35.22 o
   4   4   2         30.71         22.86         6.03 o
   5   4   2       1292.12       1334.51        50.57 o
  -5   5   2         31.98         37.54         6.73 o
  -4   5   2        848.05        851.91        27.24 o
  -3   5   2        269.39        281.37        10.32 o
  -2   5   2        109.59         87.70         5.07 o
  -1   5   2       4829.58       5278.42        75.90 o
   0   5   2       6840.00       7000.28        95.81 o
   1   5   2       2549.54       2550.78        39.84 o
   2   5   2       2834.65       2843.25        46.49 o
   3   5   2       1727.29       1701.22        33.26 o
   4   5   2         16.72         18.29         6.14 o
   5   5   2        305.75        310.26        15.13 o
  -5   6   2         13.67          3.95        10.39 o
  -4   6   2        651.19        668.37        22.43 o
  -3   6   2         27.21         40.72         8.13 o
  -2   6   2       1898.71       1741.50        34.18 o
  -1   6   2         47.59         61.89         4.37 o
   0   6   2          8.08         11.32         2.45 o
   1   6   2       1097.63       1218.65        21.41 o
   2   6   2         14.55         15.96         3.23 o
   3   6   2       1003.25        951.19        23.11 o
   4   6   2          9.82         15.31         5.22 o
   5   6   2         39.60         34.04         8.13 o
  -5   7   2         43.35         31.02         8.30 o
  -4   7   2         42.61         37.79         7.19 o
  -3   7   2        278.52        261.33        11.55 o
  -2   7   2         15.56         13.42         2.85 o
  -1   7   2         23.61         48.08         4.14 o
   0   7   2        259.42        346.35         8.86 o
   1   7   2       1664.49       1619.85        27.94 o
   2   7   2          0.02         -1.21         2.96 o
   3   7   2        338.32        339.79        15.60 o
   4   7   2        112.33         95.41        10.07 o
   5   7   2          8.93         11.59         5.24 o
  -5   8   2          4.93         -1.85         8.20 o
  -4   8   2          7.46          3.85         4.58 o
  -3   8   2        103.08         99.92         8.78 o
  -2   8   2        822.88        798.51        19.45 o
  -1   8   2          1.33         -1.96         2.51 o
   0   8   2         21.57         27.03         3.40 o
   1   8   2         19.27         20.28         3.49 o
   2   8   2        326.52        327.97        10.18 o
   3   8   2        561.30        538.35        23.48 o
   4   8   2          0.05         -0.52         3.21 o
   5   8   2          5.69          5.36         5.35 o
  -5   9   2         25.45         22.85         8.23 o
  -4   9   2        175.16        175.96        11.97 o
  -3   9   2          7.99         10.01         4.98 o
  -2   9   2        467.54        448.54        19.89 o
  -1   9   2         96.93         99.55         6.59 o
   0   9   2         48.56         46.99         4.98 o
   1   9   2       1953.35       1949.58        37.18 o
   2   9   2        418.28        402.91        13.59 o
   3   9   2        140.56        138.88        10.68 o
   4   9   2         23.28         16.72         5.44 o
   5   9   2         65.92         41.67         8.51 o
  -5  10   2         41.05         30.26         9.02 o
  -4  10   2        296.58        305.44        16.05 o
  -3  10   2         14.04          9.49         5.60 o
  -2  10   2        703.19        659.90        18.60 o
  -1  10   2        279.77        280.26        11.21 o
   0  10   2        106.57        122.96         8.28 o
   1  10   2        442.19        437.83        15.04 o
   2  10   2        171.21        171.61        10.58 o
   3  10   2         92.05         75.93         9.94 o
   4  10   2         39.46         36.24         6.88 o
  -4  11   2          6.46          1.95         5.63 o
  -3  11   2          2.58          2.78         5.82 o
  -2  11   2         59.75         48.65         6.64 o
  -1  11   2        247.96        228.29        10.82 o
   0  11   2         18.61         26.10         5.30 o
   1  11   2         90.46         69.55        10.04 o
   2  11   2        744.58        776.83        23.46 o
   3  11   2          4.81          6.71         5.56 o
   4  11   2        152.43        160.38        14.47 o
  -4  12   2          0.02          3.53         5.90 o
  -3  12   2        212.51        191.97        14.65 o
  -2  12   2        274.36        258.33        14.46 o
  -1  12   2        660.44        664.28        19.65 o
   0  12   2        230.05        241.43        12.37 o
   1  12   2         19.96         20.47         7.68 o
   2  12   2         56.34         54.37         8.25 o
   3  12   2          0.56         -6.69         6.69 o
   4  12   2          1.78         -0.58         5.63 o
  -4  13   2         32.79         26.50        26.10 o
  -3  13   2        539.83        553.26        27.61 o
  -2  13   2          0.22         -4.11         5.49 o
  -1  13   2        495.52        543.69        21.90 o
   0  13   2         37.74         28.96         7.04 o
   1  13   2         36.94         24.73         7.81 o
   2  13   2         36.73         39.53         7.61 o
   3  13   2        149.43        138.10        15.59 o
   4  13   2         39.72         24.26        27.94 o
  -3  14   2         55.89         64.46        12.15 o
  -2  14   2          2.81          0.68         6.07 o
  -1  14   2          3.23         -2.14         6.48 o
   0  14   2        431.33        441.74        22.02 o
   1  14   2         15.01         18.00         7.72 o
   2  14   2        435.47        394.08        18.94 o
   3  14   2          2.31         -4.11         8.64 o
  -3  15   2        192.68        215.95        22.96 o
  -2  15   2         19.75         20.12         7.80 o
  -1  15   2        227.26        236.64        19.53 o
   0  15   2         59.34         58.96        11.16 o
   1  15   2        128.97        107.41        16.83 o
   2  15   2          2.26         -1.87         6.32 o
  -2  16   2         82.24         88.62        12.51 o
  -1  16   2        109.80        152.48        17.37 o
   0  16   2        225.80        259.12        22.51 o
   1  16   2          0.16          6.19         6.72 o
   2  16   2        235.20        283.00        23.67 o
   0  17   2         12.98          9.03        10.34 o
  -5   0   3          0.20          8.82         8.01 o
  -3   0   3         25.31         28.19         3.92 o
  -1   0   3         87.86         92.56         4.93 o
   1   0   3       4261.22       4336.71        86.56 o
   3   0   3         88.32         70.22         6.13 o
   5   0   3         16.23         24.79        14.34 o
  -6   1   3         24.77         25.16         6.90 o
  -5   1   3          2.14          2.66         4.44 o
  -4   1   3        213.06        225.56        10.57 o
  -3   1   3        149.65        152.04         5.61 o
  -2   1   3        698.58        647.31        16.11 o
  -1   1   3       3514.06       3781.14        66.42 o
   0   1   3         22.92         21.56         2.00 o
   1   1   3        327.28        335.36         8.87 o
   2   1   3         15.36         28.27         2.93 o
   3   1   3       1377.41       1424.06        28.42 o
   4   1   3         52.48         47.69         6.09 o
   5   1   3        130.74        143.22        10.31 o
   6   1   3         13.39         15.76         8.15 o
  -6   2   3        105.87        109.72        12.88 o
  -5   2   3         89.22         85.51        10.63 o
  -4   2   3         21.11         15.69         4.21 o
  -3   2   3        276.28        259.84         9.46 o
  -2   2   3        254.32        249.41         7.45 o
  -1   2   3        438.04        465.64        10.66 o
   0   2   3       5966.06       6514.92        98.10 o
   1   2   3       5218.35       5106.51        81.00 o
   2   2   3         30.65         22.56         3.07 o
   3   2   3        429.71        433.86        18.14 o
   4   2   3        234.43        241.68        11.38 o
   5   2   3        644.02        616.94        32.31 o
   6   2   3          2.70          4.08         7.66 o
  -6   3   3        112.60        117.98        13.19 o
  -5   3   3         72.05         67.11         8.44 o
  -4   3   3        235.39        262.00        11.74 o
  -3   3   3          7.18          8.91         2.69 o
  -2   3   3       1582.73       1503.57        25.62 o
  -1   3   3       9102.16       9060.68       149.76 o
   0   3   3         77.65         72.11         3.27 o
   1   3   3       4202.88       4184.47        70.06 o
   2   3   3       3460.93       3661.85        55.32 o
   3   3   3        583.42        564.29        16.74 o
   4   3   3         14.84         16.02         4.75 o
   5   3   3        111.63         87.33        15.64 o
   6   3   3          0.76          3.24         8.82 o
  -5   4   3        139.99        160.86        12.21 o
  -4   4   3        472.10        522.75        18.28 o
  -3   4   3        676.16        650.04        18.86 o
  -2   4   3        144.40        130.47         6.37 o
  -1   4   3        250.93        261.23         6.61 o
   0   4   3       5211.65       5286.63        72.74 o
   1   4   3       2106.67       2106.36        34.20 o
   2   4   3       1171.44       1128.12        22.51 o
   3   4   3        358.24        320.71        12.17 o
   4   4   3        113.09        113.62         7.67 o
   5   4   3          1.17          7.47         6.97 o
  -5   5   3          4.60          0.25         6.89 o
  -4   5   3          2.31         10.39         4.77 o
  -3   5   3       1044.57       1036.39        25.39 o
  -2   5   3        207.86        198.39         7.27 o
  -1   5   3       2674.48       2607.41        42.61 o
   0   5   3        616.94        666.85        11.99 o
   1   5   3       2098.15       2041.34        32.48 o
   2   5   3          0.34          2.81         2.00 o
   3   5   3         11.90          8.29         2.56 o
   4   5   3         60.64         62.24         7.14 o
   5   5   3        209.30        221.59        12.22 o
  -5   6   3          2.25         -2.13         5.85 o
  -4   6   3        695.50        673.57        24.14 o
  -3   6   3       1844.07       1844.35        43.93 o
  -2   6   3        327.49        322.45         9.75 o
  -1   6   3       5893.83       6297.82        94.31 o
   0   6   3        281.71        383.57         8.83 o
   1   6   3        211.73        201.70         6.23 o
   2   6   3       1400.86       1434.38        30.86 o
   3   6   3       2470.33       2409.45        48.78 o
   4   6   3         36.14         43.61         7.26 o
   5   6   3        243.89        258.23        17.04 o
  -5   7   3          0.04          3.58         6.04 o
  -4   7   3        808.50        832.79        29.72 o
  -3   7   3         62.55         73.33         7.29 o
  -2   7   3          0.01          1.42         2.54 o
  -1   7   3        531.65        487.14        12.24 o
   0   7   3         82.79         67.79         5.89 o
   1   7   3         71.85         73.84         4.96 o
   2   7   3        598.06        549.36        16.61 o
   3   7   3        231.14        226.17        11.60 o
   4   7   3          0.15         -4.85         4.85 o
   5   7   3         65.50         54.36         8.47 o
  -5   8   3         33.79         29.37         8.85 o
  -4   8   3         16.99         11.80         4.79 o
  -3   8   3        169.74        180.49        11.08 o
  -2   8   3         32.64         37.46         4.61 o
  -1   8   3        425.72        355.74         9.99 o
   0   8   3        306.65        355.62         9.47 o
   1   8   3          9.68         13.11         3.13 o
   2   8   3         34.21         44.69         6.17 o
   3   8   3          0.16         -2.14         3.82 o
   4   8   3         35.30         25.63         7.90 o
   5   8   3         14.62         10.86         6.01 o
  -5   9   3          7.83          4.91        10.90 o
  -4   9   3         44.43         41.98         7.46 o
  -3   9   3          7.12          2.58         4.78 o
  -2   9   3         43.96         40.54         5.31 o
  -1   9   3          5.25          4.17         3.16 o
   0   9   3        113.89        118.70         7.27 o
   1   9   3          1.38          3.25         3.16 o
   2   9   3         75.77         69.17         6.93 o
   3   9   3          6.57          8.73         6.15 o
   4   9   3         20.99         16.34         5.51 o
   5   9   3          9.10         -0.36         6.78 o
  -5  10   3          7.91        -16.17        16.17 o
  -4  10   3         24.44         19.19         9.13 o
  -3  10   3        884.29        896.16        33.39 o
  -2  10   3        259.29        290.31        12.80 o
  -1  10   3        285.79        270.88        10.61 o
   0  10   3          0.61          2.67         3.67 o
   1  10   3        865.04        818.09        22.30 o
   2  10   3        276.46        258.08        11.99 o
   3  10   3        593.59        612.15        37.67 o
   4  10   3        164.28        145.26        11.84 o
  -4  11   3          3.08          2.81         5.21 o
  -3  11   3         17.46         21.43         7.11 o
  -2  11   3        788.99        787.74        26.11 o
  -1  11   3          6.19          4.41         4.11 o
   0  11   3         17.06          9.70         4.45 o
   1  11   3        265.59        225.95        12.45 o
   2  11   3        724.63        718.42        22.32 o
   3  11   3        304.72        293.57        22.12 o
   4  11   3        141.53        139.47        22.22 o
  -4  12   3         94.48         79.61        10.65 o
  -3  12   3         34.27         19.96         7.64 o
  -2  12   3         15.81         15.09         6.63 o
  -1  12   3         95.75         93.10         8.33 o
   0  12   3       1161.66       1192.52        30.61 o
   1  12   3          5.47          6.99         5.81 o
   2  12   3        967.49        990.55        30.73 o
   3  12   3         52.44         38.87         9.39 o
   4  12   3          0.58          0.05         5.54 o
  -4  13   3         64.32         28.35        17.31 o
  -3  13   3        163.74        178.01        17.16 o
  -2  13   3         55.18         45.52        10.73 o
  -1  13   3          0.00         -5.13         5.13 o
   0  13   3        208.42        194.59        16.50 o
   1  13   3        206.19        153.66        14.63 o
   2  13   3        246.86        252.51        21.20 o
   3  13   3          1.84        -11.67        11.67 o
  -3  14   3         14.48          9.20         8.22 o
  -2  14   3         73.71         67.39        11.24 o
  -1  14   3          1.63          6.97         6.51 o
   0  14   3         57.67         55.85        10.70 o
   1  14   3         31.33         35.15         8.31 o
   2  14   3         18.22         29.08         7.54 o
   3  14   3          6.42         13.51        10.19 o
  -2  15   3        577.17        625.47        34.03 o
  -1  15   3         26.25         19.28         9.61 o
   0  15   3        105.40        108.39        14.05 o
   1  15   3        153.33        204.96        19.21 o
   2  15   3        113.69        102.32        11.52 o
  -2  16   3         30.90         44.38        21.93 o
  -1  16   3         15.51         11.65        14.70 o
   0  16   3          0.05         -4.60         9.32 o
   1  16   3         92.55         80.27        19.03 o
   2  16   3         17.81          7.53         8.88 o
   0  17   3         37.65         50.25        13.57 o
  -6   0   4          0.11         -7.07         7.07 o
  -4   0   4       1020.51        967.43        49.57 o
  -2   0   4        748.94        763.51        21.88 o
   0   0   4        964.29        992.38        23.00 o
   2   0   4       3144.65       3195.31        66.02 o
   4   0   4        660.95        619.81        31.15 o
   6   0   4         70.69         94.10        16.17 o
  -6   1   4         11.01         12.52         7.62 o
  -5   1   4         24.33         37.45         6.81 o
  -4   1   4        390.09        400.30        15.84 o
  -3   1   4        655.11        637.70        17.72 o
  -2   1   4         14.26         18.72         1.70 o
  -1   1   4      17175.09      18015.92       280.20 o
   0   1   4       2358.58       2463.07        39.99 o
   1   1   4        114.53        126.59         3.57 o
   2   1   4        883.27        962.77        17.32 o
   3   1   4       1933.61       1967.75        35.65 o
   4   1   4         59.55         60.40         5.56 o
   5   1   4        426.63        450.21        26.21 o
   6   1   4          8.92         17.64         9.56 o
  -6   2   4         84.28        134.09        19.36 o
  -5   2   4         10.36         -3.13         6.27 o
  -4   2   4          8.34          7.28         3.92 o
  -3   2   4          3.44          6.58         2.95 o
  -2   2   4        117.43         89.83         3.59 o
  -1   2   4       7223.58       7323.36       127.96 o
   0   2   4          6.00         11.11         1.83 o
   1   2   4        886.89        956.15        16.05 o
   2   2   4        181.66        199.14         5.62 o
   3   2   4        332.13        297.22        11.79 o
   4   2   4          2.15          0.56         4.03 o
   5   2   4         23.91         53.65        12.67 o
   6   2   4         66.36         45.54        12.62 o
  -6   3   4        101.29        102.10        12.62 o
  -5   3   4          9.20         -0.18         4.73 o
  -4   3   4        103.51        107.65         8.73 o
  -3   3   4        321.98        304.71         9.98 o
  -2   3   4       1172.87       1079.24        20.17 o
  -1   3   4        151.97        145.97         5.12 o
   0   3   4        439.41        404.71         7.93 o
   1   3   4        344.25        342.41         7.80 o
   2   3   4       2843.98       2938.97        43.30 o
   3   3   4       1315.07       1253.79        25.04 o
   4   3   4        101.77        116.26        10.89 o
   5   3   4         68.23         77.49        11.65 o
  -5   4   4         63.47         71.42        11.25 o
  -4   4   4          0.98         -3.85         3.85 o
  -3   4   4       1527.80       1576.67        32.38 o
  -2   4   4       1699.84       1703.09        30.46 o
  -1   4   4       1989.70       1939.28        32.21 o
   0   4   4        166.01        159.64         4.82 o
   1   4   4        660.06        670.62        13.64 o
   2   4   4         68.72         49.24         4.40 o
   3   4   4         16.29         14.47         2.71 o
   4   4   4        481.16        503.79        17.22 o
   5   4   4         32.64         17.49         9.70 o
  -5   5   4        539.97        558.13        25.16 o
  -4   5   4        147.00        145.76        13.70 o
  -3   5   4         49.62         42.60         5.16 o
  -2   5   4          0.46          0.65         2.36 o
  -1   5   4       2634.26       2708.62        44.26 o
   0   5   4       1593.30       1626.82        24.93 o
   1   5   4        230.91        294.30         7.33 o
   2   5   4         69.14         39.49         4.93 o
   3   5   4         41.00         43.14         5.38 o
   4   5   4        177.55        172.21        11.16 o
   5   5   4         67.40         66.98         7.36 o
  -5   6   4          0.63          5.33         5.52 o
  -4   6   4          0.32         -2.48         4.32 o
  -3   6   4        274.29        253.45        10.86 o
  -2   6   4         90.33         84.08         4.74 o
  -1   6   4        950.86        961.72        18.85 o
   0   6   4         87.21         80.47         4.52 o
   1   6   4         22.51         19.85         2.69 o
   2   6   4        566.20        528.98        15.66 o
   3   6   4          0.17         -0.32         3.06 o
   4   6   4         70.16         79.04         8.43 o
   5   6   4         80.57         75.81        11.30 o
  -5   7   4          0.62          4.21         7.99 o
  -4   7   4         27.97         28.78         5.91 o
  -3   7   4          1.46          4.42         3.97 o
  -2   7   4        425.36        421.76        13.73 o
  -1   7   4         13.32          4.91         2.48 o
   0   7   4         66.73         84.13         4.91 o
   1   7   4         10.30         16.88         3.09 o
   2   7   4        206.15        213.62         9.88 o
   3   7   4         99.61        102.50         8.07 o
   4   7   4         15.18         19.98         6.26 o
   5   7   4        217.17        240.78        20.19 o
  -5   8   4         10.70          6.28         6.20 o
  -4   8   4        862.08        835.38        24.82 o
  -3   8   4         77.07         89.94         8.44 o
  -2   8   4        806.80        765.03        18.15 o
  -1   8   4        577.73        625.54        14.32 o
   0   8   4          7.09          1.94         2.41 o
   1   8   4        515.62        481.71        12.88 o
   2   8   4       1269.23       1259.04        28.09 o
   3   8   4         83.62         81.60         9.85 o
   4   8   4        163.89        177.32        14.63 o
   5   8   4          0.33          5.88         6.51 o
  -5   9   4          2.18         -5.11         6.83 o
  -4   9   4         51.30         37.39        10.19 o
  -3   9   4         54.12         50.81         7.69 o
  -2   9   4         49.88         38.20         5.22 o
  -1   9   4        776.34        707.91        16.83 o
   0   9   4        193.76        216.22         8.53 o
   1   9   4        668.94        656.52        17.56 o
   2   9   4       1504.08       1413.69        34.13 o
   3   9   4         50.52         56.29         7.67 o
   4   9   4        385.10        382.83        17.06 o
   5   9   4         53.66         58.94        11.45 o
  -4  10   4          3.13         -5.27         5.27 o
  -3  10   4          3.78          5.85         5.43 o
  -2  10   4       1087.35       1053.43        26.88 o
  -1  10   4        427.92        426.04        13.52 o
   0  10   4        839.06        834.32        21.25 o
   1  10   4       1554.23       1516.36        37.11 o
   2  10   4       1443.28       1413.76        35.03 o
   3  10   4        336.05        330.57        16.27 o
   4  10   4        249.90        242.95        14.57 o
  -4  11   4         79.59         98.35        10.85 o
  -3  11   4        624.98        663.09        23.19 o
  -2  11   4          0.08         -2.84         4.45 o
  -1  11   4        347.54        341.08        13.19 o
   0  11   4        188.49        191.83        10.76 o
   1  11   4        125.46        129.49        10.59 o
   2  11   4          7.93          3.39         5.38 o
   3  11   4        225.07        223.39        15.47 o
   4  11   4          8.79         15.17         5.68 o
  -4  12   4         14.71          5.83         6.65 o
  -3  12   4         94.46         60.46        10.78 o
  -2  12   4        176.42        195.96        13.24 o
  -1  12   4         78.75         91.75         8.60 o
   0  12   4         16.79          3.71         5.01 o
   1  12   4        224.28        250.56        14.74 o
   2  12   4          0.44          1.40         6.94 o
   3  12   4          5.50          2.00         5.56 o
   4  12   4        148.27        162.56        13.85 o
  -4  13   4          2.26         -4.48        13.49 o
  -3  13   4          0.10          1.11         6.37 o
  -2  13   4        148.16        165.74        13.27 o
  -1  13   4          3.22         -4.49         4.49 o
   0  13   4          7.50          4.63         6.74 o
   1  13   4        292.10        292.94        19.01 o
   2  13   4        184.81        191.36        13.71 o
   3  13   4        140.55        170.75        17.79 o
  -3  14   4        182.80        165.12        18.00 o
  -2  14   4         71.54         60.71        10.04 o
  -1  14   4        175.20        145.51        14.54 o
   0  14   4        184.69        165.69        16.15 o
   1  14   4        307.47        366.84        20.32 o
   2  14   4         11.54         17.37         6.89 o
   3  14   4         86.74         82.58        13.06 o
  -2  15   4         12.35          5.90         7.44 o
  -1  15   4        162.86        166.53        25.19 o
   0  15   4         72.73         73.22        13.03 o
   1  15   4          1.91         -7.66         7.66 o
   2  15   4          0.07         -7.15         7.15 o
  -2  16   4          0.04         12.80         7.80 o
  -1  16   4          5.98         30.66        11.24 o
   0  16   4        109.19        145.65        18.22 o
   1  16   4          2.62          4.05         7.64 o
   2  16   4          6.06         10.12        10.55 o
   0  17   4         73.35         68.40        14.08 o
  -5   0   5        364.33        405.45        28.75 o
  -3   0   5          0.05         -1.43         2.33 o
  -1   0   5      17286.16      17554.75       405.68 o
   1   0   5       2563.45       2546.03        52.06 o
   3   0   5         10.69          6.15         2.88 o
   5   0   5        346.78        372.01        47.75 o
  -6   1   5          6.60          3.00         9.11 o
  -5   1   5         47.61         42.61         7.64 o
  -4   1   5        100.13        109.30         9.75 o
  -3   1   5        114.67        102.98         5.97 o
  -2   1   5       4711.61       4807.32        71.28 o
  -1   1   5      66559.85      70788.38      1147.72 o
   0   1   5          0.16          0.11         1.41 o
   1   1   5        664.00        634.17        10.85 o
   2   1   5       7276.11       7679.25       112.80 o
   3   1   5          5.00          5.37         2.42 o
   4   1   5       1411.51       1420.35        35.21 o
   5   1   5        215.04        230.77        14.10 o
   6   1   5         22.07         24.26        11.03 o
  -6   2   5         68.95         75.55        11.71 o
  -5   2   5        210.12        216.58        16.68 o
  -4   2   5        779.00        745.68        22.90 o
  -3   2   5         79.44         74.79         6.32 o
  -2   2   5        262.70        330.55         7.72 o
  -1   2   5       2960.03       2853.95        52.12 o
   0   2   5         23.55         34.75         2.40 o
   1   2   5       2260.68       2201.86        36.35 o
   2   2   5       3313.09       3606.18        56.63 o
   3   2   5          6.96          7.21         2.10 o
   4   2   5        443.70        466.45        14.18 o
   5   2   5        260.60        273.89        17.24 o
  -6   3   5         11.83         10.67         8.93 o
  -5   3   5         47.22         45.93         8.22 o
  -4   3   5          0.06          1.32         5.71 o
  -3   3   5        184.21        183.35         8.90 o
  -2   3   5         16.93         17.64         2.44 o
  -1   3   5        555.41        603.35        12.53 o
   0   3   5       4250.12       4224.96        60.35 o
   1   3   5       1255.65       1264.41        23.42 o
   2   3   5          1.18          2.63         1.73 o
   3   3   5        131.67        114.86         7.24 o
   4   3   5        265.77        307.63        11.76 o
   5   3   5         15.97          5.73         7.05 o
  -5   4   5         57.68         65.65        11.81 o
  -4   4   5         51.32         61.47         9.52 o
  -3   4   5        130.41        132.33         6.38 o
  -2   4   5       1091.19       1081.82        20.89 o
  -1   4   5        162.13        133.90         5.16 o
   0   4   5        413.69        407.14         8.81 o
   1   4   5       2229.27       2313.31        39.26 o
   2   4   5         72.22         98.34         4.84 o
   3   4   5          4.21          1.86         2.33 o
   4   4   5          3.27          0.61         5.74 o
   5   4   5         25.05         16.05         6.31 o
  -5   5   5        122.50        123.34        13.88 o
  -4   5   5         11.04          9.70         5.52 o
  -3   5   5        136.71        134.50         8.22 o
  -2   5   5       1047.56        966.02        24.50 o
  -1   5   5        161.93        159.87         5.89 o
   0   5   5        140.30        138.30         5.03 o
   1   5   5        246.82        231.44         6.35 o
   2   5   5        175.12        167.75         7.00 o
   3   5   5        685.50        671.42        16.96 o
   4   5   5        109.76        132.21         9.68 o
   5   5   5         59.03         56.81         7.19 o
  -5   6   5         41.16         28.55         8.02 o
  -4   6   5        171.29        181.98        13.10 o
  -3   6   5        179.11        190.66         9.88 o
  -2   6   5        195.71        186.70         6.68 o
  -1   6   5        875.91        851.97        16.68 o
   0   6   5          3.21          4.33         2.17 o
   1   6   5         90.20         84.84         4.38 o
   2   6   5        106.59        102.35         7.07 o
   3   6   5       1847.14       1730.85        41.89 o
   4   6   5         80.09         82.73         9.29 o
   5   6   5        202.85        206.25        17.04 o
  -5   7   5         38.56         31.49         7.73 o
  -4   7   5         29.56         32.38         5.56 o
  -3   7   5          0.37         -3.28         3.55 o
  -2   7   5         46.05         24.53         4.00 o
  -1   7   5        175.16        189.65         7.27 o
   0   7   5       1025.68       1003.72        17.83 o
   1   7   5        684.20        663.63        16.83 o
   2   7   5         12.00          4.53         4.19 o
   3   7   5         40.35         50.91         8.63 o
   4   7   5        255.71        241.08        15.80 o
   5   7   5          0.52          5.37         6.25 o
  -5   8   5          3.38         -5.08         5.08 o
  -4   8   5          5.83         -0.66         4.60 o
  -3   8   5        153.34        153.05        11.09 o
  -2   8   5         81.21         80.49         6.26 o
  -1   8   5        534.04        480.62        13.77 o
   0   8   5        922.72        854.74        17.42 o
   1   8   5        752.23        746.75        27.68 o
   2   8   5        428.32        420.92        12.50 o
   3   8   5        236.25        220.97        12.46 o
   4   8   5        132.01        135.76        13.15 o
   5   8   5        221.85        231.18        17.01 o
  -5   9   5         11.81         -5.70         6.56 o
  -4   9   5        366.93        350.98        15.46 o
  -3   9   5        457.65        438.58        19.43 o
  -2   9   5        120.63        108.85         7.79 o
  -1   9   5        248.19        234.52         9.12 o
   0   9   5       1009.70       1021.45        24.62 o
   1   9   5          1.98          2.78         3.87 o
   2   9   5        801.87        781.48        22.15 o
   3   9   5        189.88        195.77        12.77 o
   4   9   5         10.94         -0.82         6.30 o
   5   9   5         21.29         31.90         8.93 o
  -4  10   5          6.71          7.17         5.43 o
  -3  10   5        519.15        513.41        29.18 o
  -2  10   5        444.75        439.57        14.79 o
  -1  10   5        302.49        306.04        11.41 o
   0  10   5        394.35        362.69        12.84 o
   1  10   5       1250.46       1214.57        31.59 o
   2  10   5         53.80         48.38         6.33 o
   3  10   5        104.56        114.19        11.19 o
   4  10   5        109.15         99.23        12.11 o
  -4  11   5         77.76         51.13         8.82 o
  -3  11   5        295.29        332.31        16.35 o
  -2  11   5          0.59         -0.03         4.67 o
  -1  11   5        722.58        754.30        20.03 o
   0  11   5        942.32        908.52        24.75 o
   1  11   5       1527.90       1444.39        43.52 o
   2  11   5          0.51         -4.00         4.00 o
   3  11   5         38.10         34.90         9.16 o
   4  11   5         76.36         79.48        12.12 o
  -4  12   5         47.52         51.51         9.51 o
  -3  12   5        407.78        391.11        19.51 o
  -2  12   5        113.79        107.93        13.08 o
  -1  12   5        250.23        285.30        18.11 o
   0  12   5        121.94        128.28        12.22 o
   1  12   5         75.30         64.65         9.00 o
   2  12   5        163.14        179.95        16.34 o
   3  12   5         84.04         92.54        12.14 o
   4  12   5          0.78         -4.79         5.85 o
  -3  13   5          1.17         10.22         6.99 o
  -2  13   5        273.70        286.92        16.11 o
  -1  13   5        124.52        126.48        10.95 o
   0  13   5          0.10          3.29         6.93 o
   1  13   5         52.20         49.89         9.08 o
   2  13   5        104.87        110.54        10.94 o
   3  13   5         16.70         14.72        11.39 o
  -3  14   5          7.17          9.30        10.37 o
  -2  14   5         16.62          8.14         6.56 o
  -1  14   5        143.06        154.14        15.33 o
   0  14   5        183.38        219.91        24.19 o
   1  14   5         15.78         15.11         7.50 o
   2  14   5          2.25          7.70         5.97 o
   3  14   5         96.75         98.55        14.82 o
  -2  15   5         16.54         17.43         8.63 o
  -1  15   5         34.95         15.89        13.45 o
   0  15   5        288.48        298.01        25.89 o
   1  15   5         24.97         33.72         9.77 o
   2  15   5         34.24         38.54         8.42 o
  -2  16   5         34.72         25.28        12.63 o
  -1  16   5        175.38        122.78        22.33 o
   0  16   5         17.58         41.01         9.54 o
   1  16   5         43.81         26.34        10.21 o
   2  16   5         33.86         40.96        10.46 o
  -6   0   6        160.22        167.30        27.28 o
  -4   0   6          0.09          0.61         5.51 o
  -2   0   6          0.10          4.23         2.00 o
   0   0   6      22117.60      23288.83       452.81 o
   2   0   6       4858.25       5291.92       115.75 o
   4   0   6        195.61        207.71        15.19 o
  -6   1   6         57.39         54.10         8.38 o
  -5   1   6         15.33          3.93         4.83 o
  -4   1   6        312.84        323.94        13.86 o
  -3   1   6        175.33        158.85         8.08 o
  -2   1   6        497.11        531.73        10.16 o
  -1   1   6       1143.76       1114.38        21.27 o
   0   1   6        150.00        150.49         4.18 o
   1   1   6         54.20         64.82         3.42 o
   2   1   6        371.25        361.43         8.74 o
   3   1   6        580.97        555.82        17.35 o
   4   1   6        256.14        263.16        11.22 o
   5   1   6        107.68        114.41        10.19 o
  -6   2   6         13.95         25.44         7.18 o
  -5   2   6        381.54        383.64        18.13 o
  -4   2   6        142.83        134.23        11.63 o
  -3   2   6        615.86        613.73        19.15 o
  -2   2   6        479.96        481.67        10.79 o
  -1   2   6          3.08          5.96         2.31 o
   0   2   6       4260.47       4299.77        61.18 o
   1   2   6        220.46        264.11         9.65 o
   2   2   6        119.18         84.65         3.48 o
   3   2   6        342.82        323.05        11.78 o
   4   2   6        474.92        519.70        24.61 o
   5   2   6         17.98         14.58         4.81 o
  -6   3   6          0.22          4.30         7.08 o
  -5   3   6         33.72         26.15         7.23 o
  -4   3   6        286.57        289.81        13.36 o
  -3   3   6         50.07         45.11         4.06 o
  -2   3   6       3184.59       3374.20        53.52 o
  -1   3   6         65.34         61.79         3.69 o
   0   3   6       3761.99       3820.46        57.22 o
   1   3   6         96.65        145.58         5.83 o
   2   3   6        284.32        271.16         8.06 o
   3   3   6         24.82         28.85         3.50 o
   4   3   6         35.30         36.15         5.02 o
   5   3   6          5.92          2.57         8.12 o
  -5   4   6          0.70          5.03         5.38 o
  -4   4   6        113.25        103.22         9.67 o
  -3   4   6        100.06         98.49         6.82 o
  -2   4   6        958.32        990.08        21.01 o
  -1   4   6       1586.10       1525.03        27.47 o
   0   4   6        418.11        362.39         7.96 o
   1   4   6       5573.83       5936.66        95.29 o
   2   4   6          0.73         -1.79         1.79 o
   3   4   6        362.90        351.24        14.22 o
   4   4   6       1576.74       1627.25        44.32 o
   5   4   6        136.74        125.65        15.58 o
  -5   5   6        241.82        291.54        28.49 o
  -4   5   6         32.10         27.44         7.20 o
  -3   5   6        106.72        113.01         7.82 o
  -2   5   6         95.42         76.27         4.51 o
  -1   5   6        404.53        353.57         9.21 o
   0   5   6        283.69        260.98         7.14 o
   1   5   6       2141.97       2138.22        34.22 o
   2   5   6        337.48        272.19        10.04 o
   3   5   6        385.27        353.83        12.91 o
   4   5   6         61.38         57.68         7.64 o
   5   5   6         62.89         54.58        11.12 o
  -5   6   6         18.93          8.88         7.01 o
  -4   6   6         13.15         14.28         6.45 o
  -3   6   6          3.42          2.92         3.96 o
  -2   6   6        248.11        249.16         8.59 o
  -1   6   6        649.24        627.07        13.97 o
   0   6   6       1935.23       2121.84        34.73 o
   1   6   6        252.12        214.24         6.46 o
   2   6   6         18.98         10.49         4.00 o
   3   6   6         52.85         49.62         9.15 o
   4   6   6        361.76        375.93        18.17 o
   5   6   6         39.01         32.72         9.10 o
  -5   7   6         22.00         17.34         7.13 o
  -4   7   6        178.25        165.83        10.76 o
  -3   7   6         26.88         27.66         5.63 o
  -2   7   6          3.74          3.35         3.37 o
  -1   7   6       4843.92       5085.22        81.10 o
   0   7   6       1024.63       1031.52        20.55 o
   1   7   6       1482.66       1421.64        26.32 o
   2   7   6        220.39        218.81         7.66 o
   3   7   6         81.11         75.80         8.05 o
   4   7   6          5.21          6.11         7.70 o
   5   7   6          3.31          6.26         8.64 o
  -5   8   6          1.59         -2.07         6.28 o
  -4   8   6         73.93         67.35         8.33 o
  -3   8   6         19.81         18.72         5.36 o
  -2   8   6          7.18          4.21         4.17 o
  -1   8   6         25.02         23.17         3.77 o
   0   8   6        286.71        274.66         9.63 o
   1   8   6          5.63          8.52         3.66 o
   2   8   6       1644.07       1576.08        36.51 o
   3   8   6          0.74         -0.58         3.99 o
   4   8   6        920.05        916.84        46.69 o
   5   8   6        118.46        137.31        13.65 o
  -5   9   6         84.99         97.93        17.41 o
  -4   9   6        596.59        656.46        22.42 o
  -3   9   6         40.07         40.62         7.21 o
  -2   9   6        644.74        704.87        19.09 o
  -1   9   6        299.77        276.84         9.90 o
   0   9   6        805.64        763.78        17.68 o
   1   9   6       3188.34       3166.01        66.61 o
   2   9   6        754.38        750.23        21.73 o
   3   9   6         15.21         14.78         5.84 o
   4   9   6         53.32         53.55         7.59 o
   5   9   6          8.23         10.54         9.02 o
  -4  10   6         18.17         21.46         6.03 o
  -3  10   6        143.63        130.79        11.40 o
  -2  10   6        146.74        138.26         9.22 o
  -1  10   6         62.68         55.59         6.32 o
   0  10   6        237.50        225.47        10.36 o
   1  10   6          5.01         -4.08         4.08 o
   2  10   6        251.32        223.30        11.65 o
   3  10   6         58.77         51.32         8.17 o
   4  10   6         55.47         42.11         7.57 o
  -4  11   6         63.84         80.72        10.35 o
  -3  11   6        130.85        143.17        12.39 o
  -2  11   6        184.83        197.20        12.28 o
  -1  11   6        138.51        152.02         9.91 o
   0  11   6         35.47         32.62         6.72 o
   1  11   6          1.31          4.37         5.22 o
   2  11   6         16.15          9.83         5.08 o
   3  11   6         57.13         49.54         8.57 o
   4  11   6          3.60         -0.59         5.50 o
  -4  12   6        211.22        199.86        15.57 o
  -3  12   6         29.24         40.98         8.71 o
  -2  12   6        297.78        284.62        15.48 o
  -1  12   6         26.51         24.31         5.96 o
   0  12   6        137.58        159.36        14.87 o
   1  12   6        234.27        254.55        15.31 o
   2  12   6          3.69          4.68         5.30 o
   3  12   6          5.24          0.54         5.74 o
   4  12   6          0.58          1.18         6.40 o
  -3  13   6        102.42         92.48        12.37 o
  -2  13   6        304.67        341.50        17.80 o
  -1  13   6        626.99        625.69        22.79 o
   0  13   6         21.53         14.22         7.45 o
   1  13   6        203.69        242.16        15.98 o
   2  13   6        144.78        159.65        12.53 o
   3  13   6        487.73        523.04        26.77 o
  -3  14   6         12.20         15.49         7.99 o
  -2  14   6          3.45          4.83         6.34 o
  -1  14   6          0.91         -7.21         8.45 o
   0  14   6        277.05        284.07        19.53 o
   1  14   6         18.39         13.22         7.56 o
   2  14   6        254.90        283.81        16.23 o
   3  14   6         24.33          7.09         7.31 o
  -2  15   6         69.75         71.95        12.17 o
  -1  15   6         34.50         52.46        13.75 o
   0  15   6         51.47         52.15         9.95 o
   1  15   6         38.82         32.79         9.49 o
   2  15   6        155.34        170.81        14.40 o
  -2  16   6          2.53        -16.91        17.64 o
  -1  16   6         81.33         23.01        13.74 o
   0  16   6        352.62        411.18        22.86 o
   1  16   6         72.84         93.49        15.65 o
  -5   0   7          0.33         -2.78         6.94 o
  -3   0   7          4.49          0.67         5.07 o
  -1   0   7        560.39        494.90        14.37 o
   1   0   7       6566.65       6769.19       134.70 o
   3   0   7        699.01        613.58        25.90 o
   5   0   7         30.07         23.24         8.67 o
  -6   1   7          1.24         -5.37         5.37 o
  -5   1   7        215.10        210.09        12.96 o
  -4   1   7        620.04        646.73        21.44 o
  -3   1   7         71.40         67.51         8.50 o
  -2   1   7       2478.35       2512.82        40.78 o
  -1   1   7         81.07         93.67         4.78 o
   0   1   7       1179.82       1114.30        17.21 o
   1   1   7        308.88        322.80         9.53 o
   2   1   7        123.45        115.28         4.89 o
   3   1   7          0.27         -2.11         2.11 o
   4   1   7         52.53         51.19         5.96 o
   5   1   7         52.38         54.35        24.77 o
  -6   2   7          0.02          9.50         6.30 o
  -5   2   7          6.46          1.05         5.44 o
  -4   2   7          7.22          8.56         4.95 o
  -3   2   7         60.02         58.61         6.00 o
  -2   2   7       1505.93       1544.30        25.50 o
  -1   2   7       3420.59       3427.40        59.26 o
   0   2   7       3388.52       3473.32        50.05 o
   1   2   7       1957.89       1967.83        35.21 o
   2   2   7          3.53          3.06         1.53 o
   3   2   7        134.64        130.85         6.54 o
   4   2   7        813.51        842.02        26.17 o
   5   2   7          6.77          8.11         7.72 o
  -5   3   7        139.94        129.95        11.77 o
  -4   3   7         32.64         28.03         6.08 o
  -3   3   7         17.35          8.64         3.11 o
  -2   3   7        131.12        157.96         5.72 o
  -1   3   7        620.15        590.97        12.15 o
   0   3   7       2141.92       2156.65        32.53 o
   1   3   7        462.97        515.42        12.04 o
   2   3   7        115.09        107.66         5.84 o
   3   3   7         20.68         26.29         4.37 o
   4   3   7       2033.52       2088.17        52.36 o
   5   3   7         24.34         27.22         5.82 o
  -5   4   7        323.67        378.46        23.94 o
  -4   4   7        305.10        297.20        15.10 o
  -3   4   7          0.05          3.00         3.26 o
  -2   4   7       4353.77       4449.59        77.16 o
  -1   4   7        203.72        190.20         6.05 o
   0   4   7        479.75        455.90         9.50 o
   1   4   7       2805.69       2917.45        51.77 o
   2   4   7          1.88          0.02         1.88 o
   3   4   7         52.20         47.04         6.55 o
   4   4   7        546.61        524.50        18.80 o
   5   4   7         36.36         39.41         6.41 o
  -5   5   7         87.92         90.62        14.76 o
  -4   5   7        535.72        577.69        26.77 o
  -3   5   7        434.44        429.72        17.58 o
  -2   5   7          0.02          1.53         2.34 o
  -1   5   7        211.11        189.46         6.63 o
   0   5   7       2531.20       2361.46        36.36 o
   1   5   7       1389.45       1450.11        24.44 o
   2   5   7       2502.95       2421.45        54.25 o
   3   5   7         69.25         62.35         6.16 o
   4   5   7        448.74        463.00        21.53 o
   5   5   7        163.14        175.30        12.52 o
  -5   6   7         84.11         71.47        10.72 o
  -4   6   7        250.03        272.30        13.97 o
  -3   6   7        262.15        252.58        11.35 o
  -2   6   7          1.63          4.65         3.16 o
  -1   6   7       1160.53       1228.68        23.29 o
   0   6   7        263.54        237.04         7.33 o
   1   6   7        329.41        383.22        13.14 o
   2   6   7       2068.08       1967.00        50.29 o
   3   6   7         78.87         87.48         7.99 o
   4   6   7         14.41         12.27         5.97 o
   5   6   7        195.98        254.12        26.00 o
  -5   7   7        119.55        115.13        12.55 o
  -4   7   7          0.36          0.57         4.51 o
  -3   7   7         14.26         13.04         4.63 o
  -2   7   7         28.04         27.56         4.56 o
  -1   7   7         12.97         14.41         3.25 o
   0   7   7       3789.62       3847.31        56.09 o
   1   7   7         56.60         55.57         5.80 o
   2   7   7       3583.23       3475.51        66.12 o
   3   7   7         51.64         42.89         6.52 o
   4   7   7          4.94          5.20         5.65 o
   5   7   7         41.32         40.21         8.48 o
  -5   8   7         22.41         30.73         8.02 o
  -4   8   7        134.70        141.98        11.06 o
  -3   8   7        387.74        399.12        15.60 o
  -2   8   7        171.19        171.33        10.05 o
  -1   8   7        221.46        250.55         9.01 o
   0   8   7        432.66        420.45        11.19 o
   1   8   7        355.94        343.46        12.95 o
   2   8   7        259.62        248.61        10.65 o
   3   8   7        363.70        393.97        16.57 o
   4   8   7        206.53        204.71        16.28 o
   5   8   7         54.53         47.85        12.67 o
  -5   9   7         14.46         13.93         7.49 o
  -4   9   7          5.13          3.33         5.07 o
  -3   9   7          0.13         -4.64         4.64 o
  -2   9   7        192.04        197.67        10.18 o
  -1   9   7          6.66          6.29         3.73 o
   0   9   7       1434.70       1347.66        26.81 o
   1   9   7         12.26         12.34         4.33 o
   2   9   7         78.49         68.27         7.06 o
   3   9   7         22.18         16.74         6.87 o
   4   9   7         23.32         32.49         6.34 o
   5   9   7         39.47         15.13        10.72 o
  -4  10   7          2.47         -4.06         5.09 o
  -3  10   7          0.09         -4.89         5.00 o
  -2  10   7         89.11         99.03         9.78 o
  -1  10   7         26.17         29.50         5.07 o
   0  10   7         76.50         86.47         8.11 o
   1  10   7        292.52        299.19        14.66 o
   2  10   7        167.15        165.03        10.52 o
   3  10   7         98.15        117.82        12.66 o
   4  10   7         20.69         15.75         6.05 o
  -4  11   7         11.67          7.11         5.86 o
  -3  11   7        584.43        619.70        22.82 o
  -2  11   7         53.28         35.05         8.54 o
  -1  11   7         49.15         52.05         6.89 o
   0  11   7          0.58          2.27         5.18 o
   1  11   7         19.08         10.88         5.80 o
   2  11   7        156.52        153.58        12.39 o
   3  11   7          7.31         12.18         6.31 o
   4  11   7          7.73          5.31         6.14 o
  -4  12   7        128.97        109.37        12.29 o
  -3  12   7         44.91         58.85         9.14 o
  -2  12   7        137.65        129.20        13.49 o
  -1  12   7         20.39         19.20         5.80 o
   0  12   7         97.69        128.95        13.44 o
   1  12   7       1108.26       1126.99        34.40 o
   2  12   7          1.37         -2.67         6.97 o
   3  12   7         77.71         76.92        11.41 o
   4  12   7         26.22         20.12         8.47 o
  -3  13   7         26.67         13.40         7.35 o
  -2  13   7        200.07        184.19        13.37 o
  -1  13   7         48.24         47.73         9.05 o
   0  13   7          1.42         -1.74         6.25 o
   1  13   7         44.23         51.80         9.07 o
   2  13   7          0.05          1.79         5.50 o
   3  13   7         31.01         20.06         6.99 o
  -3  14   7         16.40         21.32         7.34 o
  -2  14   7         35.44         32.14         9.40 o
  -1  14   7        355.66        380.71        28.97 o
   0  14   7        230.97        237.29        18.40 o
   1  14   7        940.59        934.22        41.14 o
   2  14   7          2.29         -5.55         5.55 o
   3  14   7        108.13         88.28        15.65 o
  -2  15   7          0.32         -6.85         6.85 o
  -1  15   7          2.07          1.25        18.14 o
   0  15   7         81.98         74.56        11.62 o
   1  15   7          9.18         -7.44         7.80 o
   2  15   7          1.28          4.58         5.97 o
  -1  16   7         85.10         90.92        17.12 o
   0  16   7         35.05         52.05        10.37 o
   1  16   7        563.25        740.22        38.23 o
  -6   0   8          4.35          6.10        17.47 o
  -4   0   8         16.32         12.72         7.25 o
  -2   0   8       3379.80       3573.84        74.12 o
   0   0   8       1765.41       1806.42        38.80 o
   2   0   8       8232.24       8305.14       179.75 o
   4   0   8        815.22        801.42        35.61 o
  -6   1   8          7.10          6.82         6.11 o
  -5   1   8         22.26         23.49         7.56 o
  -4   1   8         42.51         34.25         6.46 o
  -3   1   8        204.98        193.09        12.23 o
  -2   1   8         23.25         24.00         2.65 o
  -1   1   8        109.76        127.07         4.51 o
   0   1   8        755.80        755.83        13.59 o
   1   1   8        172.52        158.85         5.18 o
   2   1   8        282.74        275.78         6.57 o
   3   1   8        691.60        687.98        18.76 o
   4   1   8        246.85        250.89        12.63 o
   5   1   8        176.87        191.09        14.00 o
  -5   2   8         33.13         27.37         6.84 o
  -4   2   8         65.22         62.00         7.91 o
  -3   2   8         33.59         43.49         4.08 o
  -2   2   8       2163.34       2222.11        37.05 o
  -1   2   8        232.33        274.52         6.94 o
   0   2   8       4184.99       4291.86        59.65 o
   1   2   8       1237.46       1369.20        25.88 o
   2   2   8       1368.65       1267.94        22.38 o
   3   2   8        273.36        289.21        10.99 o
   4   2   8         82.80         88.42         8.60 o
   5   2   8         19.84         13.55         5.75 o
  -5   3   8        271.37        307.59        17.21 o
  -4   3   8        189.90        188.40        11.92 o
  -3   3   8        145.67        153.11         8.11 o
  -2   3   8        580.62        577.01        18.57 o
  -1   3   8         61.09         80.41         4.53 o
   0   3   8        128.61        122.14         4.57 o
   1   3   8         33.72         19.69         2.83 o
   2   3   8        677.95        710.32        18.48 o
   3   3   8         19.64         14.58         4.60 o
   4   3   8        494.28        513.42        24.77 o
   5   3   8         63.83         60.86         7.88 o
  -5   4   8        108.31         99.27        11.92 o
  -4   4   8          0.05         -4.38         4.38 o
  -3   4   8        442.57        458.88        15.02 o
  -2   4   8       1315.75       1317.53        34.03 o
  -1   4   8         66.45         83.87         4.57 o
   0   4   8         14.28          4.65         2.08 o
   1   4   8       2757.42       3018.08        48.90 o
   2   4   8        132.23        119.92         9.95 o
   3   4   8        137.03        132.54         9.62 o
   4   4   8        265.33        294.04        20.15 o
   5   4   8         49.21         44.13        10.58 o
  -5   5   8        285.32        265.05        17.51 o
  -4   5   8        139.63        155.16        13.64 o
  -3   5   8        204.26        217.85        10.28 o
  -2   5   8        412.96        445.47        13.92 o
  -1   5   8       1290.68       1293.48        22.92 o
   0   5   8          3.14         -0.32         1.96 o
   1   5   8       1363.22       1233.62        26.97 o
   2   5   8        475.36        441.86        21.28 o
   3   5   8        384.12        376.32        16.31 o
   4   5   8        331.79        379.27        22.23 o
   5   5   8          0.60          2.80         5.79 o
  -5   6   8        381.92        405.18        21.99 o
  -4   6   8        653.31        697.85        26.52 o
  -3   6   8        158.01        172.50        10.34 o
  -2   6   8       1847.69       1833.32        39.85 o
  -1   6   8        456.22        463.02        11.81 o
   0   6   8        412.36        417.52        11.21 o
   1   6   8        281.63        299.06         9.07 o
   2   6   8        393.85        354.18        14.13 o
   3   6   8        195.75        203.41        12.08 o
   4   6   8         29.59         24.04         6.75 o
   5   6   8         28.23         25.01         7.63 o
  -5   7   8         71.16         68.21        22.85 o
  -4   7   8          1.50          2.62         5.06 o
  -3   7   8          1.20         -0.10         4.13 o
  -2   7   8        231.60        256.88        10.58 o
  -1   7   8         12.03         16.78         3.46 o
   0   7   8          1.20         -2.02         2.48 o
   1   7   8       3414.54       3291.41        63.66 o
   2   7   8        444.79        442.06        12.69 o
   3   7   8        582.22        541.20        19.28 o
   4   7   8          9.59          8.77         7.84 o
   5   7   8          0.91         -1.17         6.29 o
  -5   8   8         35.40         36.04        10.95 o
  -4   8   8         16.89          8.12         5.02 o
  -3   8   8         31.13         36.13         6.64 o
  -2   8   8       1487.30       1505.92        34.02 o
  -1   8   8         11.11          4.46         3.34 o
   0   8   8         20.12         21.79         3.69 o
   1   8   8        547.38        551.79        16.65 o
   2   8   8        125.10        123.49        12.02 o
   3   8   8         59.32         49.19         7.39 o
   4   8   8          4.01          5.76         6.54 o
   5   8   8         46.32         47.53         9.11 o
  -5   9   8          3.47          7.43         6.37 o
  -4   9   8         77.66         62.81         9.04 o
  -3   9   8          0.89          0.07         5.44 o
  -2   9   8         26.23         28.96         5.20 o
  -1   9   8        140.80        147.55         8.43 o
   0   9   8       1224.82       1212.24        26.28 o
   1   9   8       2032.85       1889.59        41.44 o
   2   9   8        559.81        509.71        17.23 o
   3   9   8        340.01        340.91        16.21 o
   4   9   8         85.33         81.43         8.67 o
  -4  10   8        150.66        166.83        12.92 o
  -3  10   8         45.44         40.82         7.53 o
  -2  10   8         23.91         14.19         4.76 o
  -1  10   8         10.99          5.17         4.03 o
   0  10   8         58.18         55.86         6.55 o
   1  10   8        247.14        264.01        14.12 o
   2  10   8         42.85         44.31         6.23 o
   3  10   8         49.56         50.78         8.32 o
   4  10   8        205.01        195.31        13.78 o
  -4  11   8        129.36        174.51        18.74 o
  -3  11   8        235.23        243.48        15.11 o
  -2  11   8         26.33         17.83         5.52 o
  -1  11   8        151.41        144.79        10.22 o
   0  11   8          5.07          4.52         5.37 o
   1  11   8        642.23        670.83        28.71 o
   2  11   8         99.38         98.87        10.01 o
   3  11   8         16.23          7.96         7.00 o
   4  11   8        238.89        229.31        15.79 o
  -4  12   8         42.09         40.71        10.15 o
  -3  12   8         56.18         47.78         9.22 o
  -2  12   8         13.44         18.42         6.02 o
  -1  12   8          6.89          1.18         5.72 o
   0  12   8        569.82        555.67        24.33 o
   1  12   8         19.06         14.15         6.48 o
   2  12   8        442.74        454.76        32.63 o
   3  12   8         52.85         44.20         9.09 o
   4  12   8         22.75         -2.31        24.75 o
  -3  13   8        208.76        235.66        17.80 o
  -2  13   8         79.95         60.80         9.40 o
  -1  13   8        402.36        402.34        19.53 o
   0  13   8        275.93        281.10        18.68 o
   1  13   8          3.73          4.58         6.20 o
   2  13   8          5.60          2.97         5.61 o
   3  13   8        127.74        154.79        14.77 o
  -3  14   8        193.45        217.29        19.13 o
  -2  14   8          6.11         -0.95         6.00 o
  -1  14   8        403.57        421.35        28.20 o
   0  14   8        249.62        324.09        28.44 o
   1  14   8          4.36         -4.47         6.40 o
   2  14   8        227.93        258.16        21.70 o
   3  14   8         72.31         62.36        11.64 o
  -2  15   8          4.16          1.32         9.12 o
  -1  15   8        177.99        174.66        24.17 o
   0  15   8        201.44        203.92        17.28 o
   1  15   8          2.41          0.04         9.77 o
   2  15   8         29.37         18.16         9.53 o
  -1  16   8          6.47         23.34        12.00 o
   0  16   8         55.98         39.70        10.36 o
   1  16   8         18.38          7.86        10.39 o
  -5   0   9        322.43        302.72        21.75 o
  -3   0   9          5.71          3.20         5.89 o
  -1   0   9         17.94         41.06         4.47 o
   1   0   9       3101.40       3003.37        74.22 o
   3   0   9       1108.59       1122.14        43.56 o
   5   0   9          1.54         -2.59         7.30 o
  -5   1   9        142.53        147.62        13.97 o
  -4   1   9         25.40         33.76         7.04 o
  -3   1   9        126.37        119.86         6.01 o
  -2   1   9       7325.93       7308.33       107.92 o
  -1   1   9          3.52          5.49         2.01 o
   0   1   9       3205.30       3251.94        45.99 o
   1   1   9       1272.85       1361.27        24.74 o
   2   1   9          0.03         -0.58         1.56 o
   3   1   9        565.41        559.03        16.46 o
   4   1   9         91.50         85.04         8.84 o
   5   1   9         42.36         50.64         8.32 o
  -5   2   9         19.32         22.53         6.73 o
  -4   2   9         10.93         11.91         5.42 o
  -3   2   9         83.44         95.97         6.40 o
  -2   2   9        462.11        496.45        13.43 o
  -1   2   9         20.82         25.90         2.89 o
   0   2   9        882.59        886.09        14.82 o
   1   2   9       9425.10       9823.63       149.21 o
   2   2   9          6.35         10.09         2.17 o
   3   2   9        909.41        895.73        25.28 o
   4   2   9        191.53        175.87        11.66 o
   5   2   9          0.06         -2.41         9.83 o
  -5   3   9          5.57         -1.05         5.41 o
  -4   3   9        157.28        176.58        12.21 o
  -3   3   9        226.73        223.27        10.65 o
  -2   3   9          0.23         -1.10         2.18 o
  -1   3   9         24.59         23.43         2.88 o
   0   3   9        827.23        856.61        15.56 o
   1   3   9       1209.27       1201.69        22.65 o
   2   3   9        797.91        765.58        19.36 o
   3   3   9        692.35        672.58        21.18 o
   4   3   9        137.75        138.96        10.91 o
   5   3   9        165.67        136.91        11.31 o
  -5   4   9          7.06         13.08         6.51 o
  -4   4   9          0.65          0.07         4.88 o
  -3   4   9        534.89        520.98        16.48 o
  -2   4   9       1068.82       1132.68        23.75 o
  -1   4   9          0.10         -1.96         1.96 o
   0   4   9        113.47        123.83         7.58 o
   1   4   9          1.80         11.57         2.51 o
   2   4   9        241.67        239.64        10.54 o
   3   4   9        750.86        763.28        25.01 o
   4   4   9          7.52         13.46         5.02 o
   5   4   9        166.84        163.89        12.63 o
  -5   5   9         22.38         11.83         6.86 o
  -4   5   9         60.06         54.71         8.89 o
  -3   5   9         29.13         27.30         5.13 o
  -2   5   9         60.48         59.64         5.48 o
  -1   5   9        517.21        492.68        11.89 o
   0   5   9         38.02         35.00         3.41 o
   1   5   9        896.29        922.37        18.20 o
   2   5   9        449.35        408.03        14.89 o
   3   5   9         19.34         14.09         4.22 o
   4   5   9          0.03         -3.65         4.54 o
   5   5   9          1.18          3.50         5.60 o
  -5   6   9         78.18        101.67        13.32 o
  -4   6   9          9.68         -4.27         4.27 o
  -3   6   9        229.09        235.78        11.49 o
  -2   6   9         17.81         18.36         4.26 o
  -1   6   9       1401.10       1309.24        24.90 o
   0   6   9          5.30          2.51         2.27 o
   1   6   9        170.35        169.69         8.10 o
   2   6   9          0.24         -0.54         1.82 o
   3   6   9         15.17         13.57         5.47 o
   4   6   9        318.36        336.52        17.35 o
   5   6   9          6.01         -1.65        11.05 o
  -5   7   9        231.31        262.47        26.47 o
  -4   7   9         27.09         23.59         6.36 o
  -3   7   9         10.62         12.26         5.00 o
  -2   7   9        181.40        189.62        10.83 o
  -1   7   9        611.74        616.48        15.20 o
   0   7   9        847.06        828.25        17.10 o
   1   7   9        397.20        364.76        12.73 o
   2   7   9       1267.68       1222.23        27.36 o
   3   7   9         37.48         24.62         5.69 o
   4   7   9         84.04         78.74        10.37 o
   5   7   9          0.44         -3.91         5.79 o
  -5   8   9          0.18          2.32         6.81 o
  -4   8   9         27.62         20.27         8.00 o
  -3   8   9        530.53        563.59        19.56 o
  -2   8   9        190.73        193.75         9.89 o
  -1   8   9        629.42        652.12        16.63 o
   0   8   9        691.39        644.22        16.51 o
   1   8   9        250.88        286.43        11.69 o
   2   8   9        147.83        151.17        11.46 o
   3   8   9        161.96        152.07        14.70 o
   4   8   9         36.86         30.69         7.97 o
   5   8   9          0.94          4.99        10.93 o
  -5   9   9         77.48         54.98        31.67 o
  -4   9   9         15.47          8.43         5.91 o
  -3   9   9          8.82         12.49         5.36 o
  -2   9   9         57.72         53.53         6.73 o
  -1   9   9          6.75          4.04         3.83 o
   0   9   9       1181.95       1179.02        25.79 o
   1   9   9          1.55          8.66         4.41 o
   2   9   9        648.63        662.25        20.77 o
   3   9   9        115.42        108.01        10.99 o
   4   9   9          5.56          9.41         4.36 o
  -4  10   9        199.77        210.20        14.93 o
  -3  10   9        213.96        221.44        14.75 o
  -2  10   9          5.24         -3.38         4.22 o
  -1  10   9        394.16        375.79        14.44 o
   0  10   9        279.79        285.02        14.72 o
   1  10   9       1063.12        978.49        29.69 o
   2  10   9        331.40        362.54        16.81 o
   3  10   9        507.59        472.69        20.12 o
   4  10   9        196.26        206.03        14.20 o
  -4  11   9         27.36         30.21         7.69 o
  -3  11   9        218.45        194.03        15.42 o
  -2  11   9        225.08        224.50        13.04 o
  -1  11   9        384.69        432.13        16.74 o
   0  11   9         12.65         21.76         6.90 o
   1  11   9        402.60        388.72        19.55 o
   2  11   9        293.50        321.48        15.51 o
   3  11   9        146.48        155.73        13.85 o
   4  11   9          1.03          3.11         5.27 o
  -4  12   9         55.01         49.48         9.49 o
  -3  12   9         60.97         59.82        10.10 o
  -2  12   9         27.09         32.84         6.75 o
  -1  12   9          1.57          5.59         5.82 o
   0  12   9        362.41        391.36        24.47 o
   1  12   9          1.79          6.11         6.59 o
   2  12   9         68.25         68.10         9.11 o
   3  12   9        161.65        164.94        19.05 o
  -3  13   9          4.50         -5.94         6.26 o
  -2  13   9         51.65         38.56        11.64 o
  -1  13   9          0.29         -5.17         6.71 o
   0  13   9          1.27         -2.30         7.05 o
   1  13   9          0.01          2.18         6.06 o
   2  13   9        277.73        299.25        16.47 o
   3  13   9        241.53        213.69        17.18 o
  -3  14   9         69.06         81.68        12.73 o
  -2  14   9         38.22         27.47         8.79 o
  -1  14   9          2.65          0.84         9.27 o
   0  14   9          1.11          1.25         7.29 o
   1  14   9         77.05         84.65        12.34 o
   2  14   9          0.29          6.36         6.33 o
   3  14   9         13.61         33.79        16.73 o
  -2  15   9        253.59        327.34        20.34 o
  -1  15   9         22.55         19.29        10.98 o
   0  15   9        105.07        119.34        14.49 o
   1  15   9          0.15         -6.65         6.67 o
   2  15   9          3.83          7.91         6.34 o
  -1  16   9         28.98         28.54        12.85 o
   0  16   9         48.68         34.68        10.85 o
   1  16   9         78.68         70.04        16.11 o
  -4   0  10        141.73        144.65        15.11 o
  -2   0  10      14403.36      15673.37       333.44 o
   0   0  10       1061.83       1013.93        24.42 o
   2   0  10        584.21        576.81        25.10 o
   4   0  10        228.84        180.39        19.28 o
  -5   1  10         98.84        119.69        10.67 o
  -4   1  10         16.07         20.27         5.51 o
  -3   1  10        682.31        716.49        18.15 o
  -2   1  10       1822.65       1919.18        31.82 o
  -1   1  10       4267.32       4100.19        57.71 o
   0   1  10          3.10          3.16         1.89 o
   1   1  10        333.46        367.62         9.32 o
   2   1  10         80.82         85.20         4.55 o
   3   1  10        242.98        250.69        11.37 o
   4   1  10        330.53        342.11        18.51 o
   5   1  10         46.27         42.84         7.77 o
  -5   2  10          3.32         10.39         5.67 o
  -4   2  10         45.81         34.73         7.34 o
  -3   2  10        808.72        781.09        21.60 o
  -2   2  10       4477.83       4756.62        82.48 o
  -1   2  10        711.94        686.37        13.05 o
   0   2  10        266.26        288.73         7.59 o
   1   2  10       4160.51       4488.73        70.42 o
   2   2  10        515.22        477.69        13.01 o
   3   2  10       1068.27       1036.81        28.47 o
   4   2  10         74.25         60.88         7.98 o
   5   2  10         80.87         87.29        14.54 o
  -5   3  10         31.91         24.97         7.85 o
  -4   3  10          9.84          8.61         5.78 o
  -3   3  10       1660.42       1655.74        40.87 o
  -2   3  10        750.69        759.24        26.36 o
  -1   3  10       2768.64       2782.74        42.13 o
   0   3  10          2.41          3.56         1.94 o
   1   3  10       1919.04       2171.82        39.82 o
   2   3  10        158.56        145.13         8.78 o
   3   3  10       2061.20       1943.30        47.14 o
   4   3  10         45.07         26.58         6.06 o
   5   3  10         21.28         27.53         6.43 o
  -5   4  10          7.92         10.37         6.36 o
  -4   4  10          0.08          1.43         5.46 o
  -3   4  10        131.57        146.72         9.77 o
  -2   4  10          1.89         -1.54         2.58 o
  -1   4  10        303.87        305.58         8.36 o
   0   4  10        429.51        428.28        10.43 o
   1   4  10         99.14        103.59         5.10 o
   2   4  10        480.98        465.01        21.07 o
   3   4  10        300.62        287.36        15.90 o
   4   4  10        151.46        142.62        11.69 o
   5   4  10        376.84        405.79        19.79 o
  -5   5  10          2.66         -5.74         5.74 o
  -4   5  10         26.98         23.15         5.25 o
  -3   5  10          0.17         -0.72         3.50 o
  -2   5  10         36.24         33.04         4.68 o
  -1   5  10        168.45        156.70         6.47 o
   0   5  10        831.11        844.95        15.91 o
   1   5  10         10.09         -0.77         2.58 o
   2   5  10        951.98        920.85        22.88 o
   3   5  10        348.51        343.00        18.92 o
   4   5  10        469.44        463.10        18.85 o
   5   5  10         31.29         19.12        11.17 o
  -5   6  10          0.02          0.35         8.12 o
  -4   6  10         84.06         91.22         8.91 o
  -3   6  10          8.98         15.72         4.90 o
  -2   6  10        836.24        842.16        21.51 o
  -1   6  10         31.06         27.17         3.87 o
   0   6  10         99.74        107.27         5.38 o
   1   6  10         84.16         65.82         8.24 o
   2   6  10         53.72         52.59         5.42 o
   3   6  10        437.79        421.94        19.63 o
   4   6  10          3.58         -3.50         5.26 o
   5   6  10        132.75        149.32        19.07 o
  -5   7  10         49.85         38.66         9.40 o
  -4   7  10          7.57          2.92         5.01 o
  -3   7  10         86.32         71.98         8.11 o
  -2   7  10          2.27          3.34         3.66 o
  -1   7  10        102.02         91.04         9.19 o
   0   7  10        293.97        288.83        10.13 o
   1   7  10        878.01        809.35        23.54 o
   2   7  10        291.78        275.16        13.82 o
   3   7  10         45.97         54.70         7.43 o
   4   7  10         43.99         34.38         7.79 o
   5   7  10         46.20         32.45         8.46 o
  -5   8  10          0.45          0.13         6.98 o
  -4   8  10        156.34        185.73        17.32 o
  -3   8  10         87.26        105.28         9.94 o
  -2   8  10        892.99        933.77        24.43 o
  -1   8  10         16.97         13.54         3.91 o
   0   8  10        883.79        879.82        26.97 o
   1   8  10          5.65          1.77         3.99 o
   2   8  10        523.02        465.09        16.64 o
   3   8  10        186.96        179.05        12.37 o
   4   8  10         74.45         58.75         9.92 o
   5   8  10         71.30         78.44        15.13 o
  -4   9  10        175.17        128.55        13.10 o
  -3   9  10         69.93         67.80         8.58 o
  -2   9  10          3.55          1.44         3.91 o
  -1   9  10        353.49        358.80        12.99 o
   0   9  10       1424.46       1404.45        33.55 o
   1   9  10         26.33         26.54         5.41 o
   2   9  10          4.63          0.07         4.16 o
   3   9  10        792.39        748.35        25.89 o
   4   9  10         42.73         32.48         6.02 o
  -4  10  10         36.47         25.95         8.16 o
  -3  10  10          4.91          3.88         3.72 o
  -2  10  10        515.92        540.31        19.27 o
  -1  10  10         31.67         17.32         5.87 o
   0  10  10       2094.10       2135.09        57.95 o
   1  10  10       1625.96       1636.44        43.54 o
   2  10  10         15.78         10.96         4.89 o
   3  10  10        302.95        319.70        16.77 o
   4  10  10        488.33        512.95        21.92 o
  -4  11  10        176.75        192.72        15.60 o
  -3  11  10         36.36         33.15         5.62 o
  -2  11  10         26.63         25.85         6.15 o
  -1  11  10        242.46        251.07        13.62 o
   0  11  10         22.18         17.79         6.62 o
   1  11  10          7.17          5.44         5.66 o
   2  11  10         19.02         22.21         9.14 o
   3  11  10         22.13         37.65         8.12 o
   4  11  10        219.93        238.47        15.71 o
  -4  12  10          7.42         -3.71        14.39 o
  -3  12  10         82.29         63.29        11.60 o
  -2  12  10         68.61         66.63         9.06 o
  -1  12  10        315.06        320.25        15.91 o
   0  12  10        227.13        208.69        18.30 o
   1  12  10        389.67        387.29        18.76 o
   2  12  10         67.96         73.10         9.36 o
   3  12  10         83.49        110.70        13.16 o
  -3  13  10         34.12         34.21        11.17 o
  -2  13  10          8.18          0.87         6.00 o
  -1  13  10         14.26         28.37         9.01 o
   0  13  10         80.91         87.81        12.79 o
   1  13  10         63.85         62.44         9.52 o
   2  13  10         23.62         21.29         6.82 o
   3  13  10          6.16          0.26         6.61 o
  -3  14  10         11.62          2.80         7.88 o
  -2  14  10         41.12         33.56         8.74 o
  -1  14  10          2.16          1.85         8.81 o
   0  14  10          0.77          3.24         6.79 o
   1  14  10         77.88         66.24        11.14 o
   2  14  10        362.03        369.10        18.39 o
  -2  15  10         37.85         34.20        10.48 o
  -1  15  10        274.86        271.61        23.98 o
   0  15  10         11.42         16.74         7.66 o
   1  15  10         56.91         54.98        10.61 o
   2  15  10          7.70         15.65         9.12 o
  -1  16  10         29.97         25.22        13.90 o
   0  16  10          4.62          4.38         8.20 o
   1  16  10          7.68          3.59        11.70 o
  -5   0  11          0.36         -9.36         9.36 o
  -3   0  11        141.88        140.93         9.98 o
  -1   0  11       1075.83        997.09        24.75 o
   1   0  11        291.12        304.45        12.56 o
   3   0  11        612.64        606.76        28.62 o
   5   0  11          2.54          4.08         7.69 o
  -5   1  11          1.69          4.75         5.45 o
  -4   1  11        171.98        173.45        12.07 o
  -3   1  11          0.60          1.61         2.29 o
  -2   1  11        330.70        317.41        10.14 o
  -1   1  11       1002.77       1043.06        18.12 o
   0   1  11         68.52         74.11         4.16 o
   1   1  11       1021.95       1116.62        20.60 o
   2   1  11        725.54        734.38        13.93 o
   3   1  11        547.66        536.89        19.61 o
   4   1  11         76.56         78.64        19.31 o
   5   1  11          6.83         20.11        13.48 o
  -5   2  11        415.95        442.37        19.69 o
  -4   2  11         26.72         23.09         5.83 o
  -3   2  11       1360.76       1350.88        29.89 o
  -2   2  11          4.71          3.30         2.86 o
  -1   2  11         74.26         71.51         4.09 o
   0   2  11         20.95         38.21         3.17 o
   1   2  11        598.52        574.51        14.63 o
   2   2  11        523.99        491.77        14.63 o
   3   2  11        491.64        511.97        17.84 o
   4   2  11        283.35        285.04        19.12 o
   5   2  11          8.27         14.60         6.49 o
  -5   3  11          1.80          3.73         6.26 o
  -4   3  11          8.47          9.16         6.42 o
  -3   3  11          9.71          3.65         4.12 o
  -2   3  11        697.56        682.41        21.79 o
  -1   3  11        255.53        260.46         7.50 o
   0   3  11       3498.60       3750.37        53.67 o
   1   3  11        919.76        831.88        17.68 o
   2   3  11        196.92        208.40         7.28 o
   3   3  11       3808.41       3815.31        84.17 o
   4   3  11        535.75        542.94        21.47 o
   5   3  11        161.82        187.68        23.03 o
  -5   4  11         18.65         21.06         7.73 o
  -4   4  11         11.17          9.22         5.78 o
  -3   4  11        636.00        688.56        22.05 o
  -2   4  11        220.93        215.04         9.09 o
  -1   4  11       1735.39       1728.14        28.46 o
   0   4  11       2300.28       2433.29        39.00 o
   1   4  11        757.11        792.10        22.47 o
   2   4  11       1010.64       1003.57        22.34 o
   3   4  11        244.25        249.57        10.84 o
   4   4  11         29.78         36.54         7.96 o
   5   4  11         86.18         92.77        11.31 o
  -5   5  11          2.50          0.88         5.48 o
  -4   5  11          4.06          2.94         4.29 o
  -3   5  11          2.35          1.27         5.33 o
  -2   5  11         15.01         14.99         4.14 o
  -1   5  11         71.10         81.49         5.34 o
   0   5  11         93.38        130.34         5.63 o
   1   5  11        631.34        564.52        18.89 o
   2   5  11        341.93        369.43        11.87 o
   3   5  11         50.07         45.18         6.63 o
   4   5  11         70.73         75.76         9.41 o
   5   5  11        102.21        120.40        11.87 o
  -5   6  11         14.11         13.74         7.34 o
  -4   6  11         10.52         12.99         5.42 o
  -3   6  11        177.07        183.68        11.42 o
  -2   6  11        395.21        398.29        13.56 o
  -1   6  11        808.83        778.57        20.57 o
   0   6  11         96.69         97.53         6.61 o
   1   6  11        827.92        785.28        20.42 o
   2   6  11         14.08         20.79         4.13 o
   3   6  11        579.16        550.53        22.17 o
   4   6  11         55.24         60.00         9.33 o
   5   6  11        177.36        175.58        17.19 o
  -5   7  11         44.39         43.35        10.16 o
  -4   7  11         33.74         26.90         6.95 o
  -3   7  11          4.71          2.07         4.34 o
  -2   7  11         24.83         17.35         5.44 o
  -1   7  11          1.78          2.85         3.13 o
   0   7  11         80.43         70.22         6.02 o
   1   7  11        441.00        427.19        15.20 o
   2   7  11        394.06        370.72        13.63 o
   3   7  11        327.79        301.48        14.38 o
   4   7  11         91.31        100.87        15.37 o
   5   7  11          4.61          5.41         6.35 o
  -5   8  11        183.24        186.36        38.09 o
  -4   8  11         81.70         77.16        13.42 o
  -3   8  11        281.41        284.44        11.39 o
  -2   8  11        565.06        602.02        18.50 o
  -1   8  11       3297.25       3202.72        63.64 o
   0   8  11         27.94         29.26         5.05 o
   1   8  11        577.33        550.77        20.56 o
   2   8  11         35.43         36.99         6.03 o
   3   8  11        396.86        405.95        27.70 o
   4   8  11          5.19         15.09         7.15 o
  -4   9  11        121.92         90.26        15.98 o
  -3   9  11         14.75         11.65         5.76 o
  -2   9  11         17.93         14.17         4.88 o
  -1   9  11        255.81        252.39        12.96 o
   0   9  11        235.22        248.79        12.58 o
   1   9  11        762.90        737.10        24.37 o
   2   9  11         81.51         74.52         7.61 o
   3   9  11         39.66         21.78         6.63 o
   4   9  11        124.79        138.72        10.44 o
  -4  10  11          0.01         -5.95         5.95 o
  -3  10  11          3.70         -0.85         4.21 o
  -2  10  11         79.32         82.74        10.18 o
  -1  10  11         14.38         10.54         5.15 o
   0  10  11       1207.54       1289.80        45.03 o
   1  10  11        198.34        234.40        14.06 o
   2  10  11         52.51         54.00         7.48 o
   3  10  11         73.95         70.55        11.02 o
   4  10  11         26.38         21.13         6.49 o
  -4  11  11         17.49         10.48         7.85 o
  -3  11  11        462.09        469.68        17.94 o
  -2  11  11         33.76         28.48         7.57 o
  -1  11  11         27.18         23.14         6.62 o
   0  11  11        163.02        182.45        16.09 o
   1  11  11        114.07        107.43        11.26 o
   2  11  11         41.68         24.95         6.94 o
   3  11  11         13.49         16.34         6.30 o
   4  11  11        246.87        251.85        16.55 o
  -3  12  11         52.70         48.49         8.27 o
  -2  12  11          0.80          2.40         5.55 o
  -1  12  11         91.46         81.39        13.09 o
   0  12  11        102.59        116.82        13.38 o
   1  12  11         10.44          6.38         6.24 o
   2  12  11        728.51        758.81        26.63 o
   3  12  11        185.32        214.56        16.66 o
  -3  13  11          0.08         -1.48         4.90 o
  -2  13  11        172.19        176.30        14.34 o
  -1  13  11         37.34         39.06        10.37 o
   0  13  11        281.49        317.41        21.34 o
   1  13  11          4.46         12.64         6.96 o
   2  13  11         49.36         44.17        10.15 o
   3  13  11          1.44          5.01         7.21 o
  -2  14  11         65.61         43.14        10.19 o
  -1  14  11          1.59          9.46        10.08 o
   0  14  11        342.67        357.09        21.24 o
   1  14  11          4.91          7.77         9.32 o
   2  14  11          1.94         -5.44         6.96 o
  -2  15  11        178.84        140.54        40.06 o
  -1  15  11          6.10         -5.74        10.13 o
   0  15  11        208.13        274.80        28.47 o
   1  15  11        123.79        146.92        17.41 o
   2  15  11          0.02         -6.43         6.43 o
   0  16  11         18.04         25.17        11.98 o
  -4   0  12        238.49        264.83        25.18 o
  -2   0  12        337.19        292.03        18.44 o
   0   0  12       1063.72        995.07        24.91 o
   2   0  12          0.49         -2.15         2.54 o
   4   0  12        365.87        386.73        29.78 o
  -5   1  12          0.63         -2.12         4.79 o
  -4   1  12          0.93          6.34         5.25 o
  -3   1  12         17.26         19.87         3.77 o
  -2   1  12         64.74         79.57         7.65 o
  -1   1  12       1733.91       1750.51        28.26 o
   0   1  12        835.20        807.27        15.06 o
   1   1  12        820.10        786.04        15.30 o
   2   1  12       1231.70       1152.55        21.40 o
   3   1  12        754.36        764.24        25.10 o
   4   1  12        131.06        125.16        14.64 o
   5   1  12        358.01        415.01        25.68 o
  -5   2  12         29.04         28.81         8.68 o
  -4   2  12          6.35          4.89         4.94 o
  -3   2  12        924.44        904.56        22.39 o
  -2   2  12        149.68        150.96         9.53 o
  -1   2  12       1287.63       1300.40        21.31 o
   0   2  12       2993.37       3115.21        45.40 o
   1   2  12        476.77        489.63        10.93 o
   2   2  12         23.93         18.09         2.99 o
   3   2  12        961.86        926.77        27.14 o
   4   2  12          4.94         -0.77         5.70 o
   5   2  12         89.20        113.54        16.33 o
  -5   3  12          7.54         16.72         6.61 o
  -4   3  12         65.25         45.87         8.54 o
  -3   3  12         86.84         97.84        10.39 o
  -2   3  12        620.79        628.88        21.79 o
  -1   3  12         44.33         35.19         3.38 o
   0   3  12        300.11        265.83         7.89 o
   1   3  12        244.97        234.51         7.95 o
   2   3  12       1092.44       1079.15        22.82 o
   3   3  12        137.95        152.33        10.62 o
   4   3  12         36.86         46.66         8.48 o
   5   3  12         89.28         79.69        10.40 o
  -5   4  12         18.79         10.43         7.09 o
  -4   4  12        150.95        138.98         9.46 o
  -3   4  12        134.39        132.27         8.16 o
  -2   4  12        141.28        148.14         8.28 o
  -1   4  12        834.01        744.42        14.77 o
   0   4  12        164.24        145.49         5.98 o
   1   4  12       1658.83       1672.40        33.04 o
   2   4  12        108.96        107.64         5.86 o
   3   4  12       1721.63       1655.82        40.70 o
   4   4  12         89.70         87.28        11.51 o
   5   4  12          1.16          8.62         8.47 o
  -5   5  12         56.64         39.97        10.42 o
  -4   5  12         25.10         26.10         6.05 o
  -3   5  12       1135.66       1136.29        28.68 o
  -2   5  12        252.69        243.55        10.27 o
  -1   5  12        256.55        236.39         8.15 o
   0   5  12       3999.33       4203.18        67.97 o
   1   5  12        260.77        241.31         9.84 o
   2   5  12        517.17        505.82        14.28 o
   3   5  12        392.94        347.48        14.36 o
   4   5  12        128.89        134.00        12.35 o
   5   5  12          0.01          4.95         6.13 o
  -5   6  12         29.12         21.91        10.72 o
  -4   6  12         29.37         33.66         6.81 o
  -3   6  12          0.04         -0.85         3.15 o
  -2   6  12        235.50        221.06        11.44 o
  -1   6  12        653.38        654.54        15.52 o
   0   6  12       1683.98       1689.10        33.97 o
   1   6  12        143.97        149.80         9.56 o
   2   6  12         15.38         13.69         4.02 o
   3   6  12          6.30          4.19         4.30 o
   4   6  12        553.36        606.08        23.51 o
   5   6  12          0.16         -5.82         5.82 o
  -5   7  12        217.13        250.53        24.29 o
  -4   7  12          0.07         -0.89         4.56 o
  -3   7  12         74.19         63.69         6.31 o
  -2   7  12        302.06        346.37        13.31 o
  -1   7  12        290.01        272.15        10.78 o
   0   7  12          8.08          1.90         3.40 o
   1   7  12       2564.45       2495.53        54.42 o
   2   7  12        169.87        170.12         9.84 o
   3   7  12         17.79         17.26         5.72 o
   4   7  12         82.21         79.15        10.22 o
   5   7  12          0.22         -7.47        10.61 o
  -5   8  12         14.35         37.43        13.69 o
  -4   8  12          2.78          6.39         5.54 o
  -3   8  12         58.49         44.80         5.79 o
  -2   8  12         59.38         53.08         6.72 o
  -1   8  12          1.74          5.84         4.58 o
   0   8  12        292.91        285.07        12.24 o
   1   8  12        733.25        742.43        22.58 o
   2   8  12        198.27        173.61        10.67 o
   3   8  12         31.25         37.84         7.21 o
   4   8  12        359.07        442.68        22.32 o
  -4   9  12        173.45        183.14        17.53 o
  -3   9  12          9.10          6.23         4.78 o
  -2   9  12         54.28         35.16         7.11 o
  -1   9  12          2.38         -0.81         4.64 o
   0   9  12        306.00        297.34        14.04 o
   1   9  12         24.82         31.90         6.82 o
   2   9  12          0.44         -4.06         4.06 o
   3   9  12         18.04          5.06         9.06 o
   4   9  12         25.67         21.90         8.78 o
  -4  10  12         72.82         72.19        10.81 o
  -3  10  12         42.85         33.68         5.87 o
  -2  10  12         31.97         37.71         7.15 o
  -1  10  12        212.67        204.39        13.50 o
   0  10  12         10.50         11.10         6.20 o
   1  10  12         73.13         71.34         9.02 o
   2  10  12         33.42         26.25         6.06 o
   3  10  12        249.83        259.39        16.54 o
   4  10  12          0.90          4.43         5.36 o
  -4  11  12         19.30         22.79         9.05 o
  -3  11  12         43.09         24.35         7.24 o
  -2  11  12         88.66        104.29        11.09 o
  -1  11  12         42.92         31.89         7.07 o
   0  11  12       1091.16       1131.31        37.69 o
   1  11  12        200.45        209.97        14.73 o
   2  11  12        141.45        139.85        11.78 o
   3  11  12          0.38         -4.93         4.93 o
   4  11  12         13.99          5.82        10.89 o
  -3  12  12        120.50        118.52        10.75 o
  -2  12  12          7.00         -2.60         5.23 o
  -1  12  12         19.91         14.97         8.37 o
   0  12  12        314.49        349.41        19.82 o
   1  12  12        123.67        140.35        13.36 o
   2  12  12          0.77          4.08         5.31 o
   3  12  12        213.41        200.23        21.49 o
  -3  13  12         60.57         71.34        11.83 o
  -2  13  12        219.06        291.73        19.09 o
  -1  13  12        663.40        670.49        37.94 o
   0  13  12         27.88         16.17         7.91 o
   1  13  12        106.93        120.01        15.02 o
   2  13  12          0.03          5.12         6.39 o
   3  13  12        257.17        272.92        26.68 o
  -2  14  12         10.05          1.57         7.89 o
  -1  14  12        183.04        153.55        20.00 o
   0  14  12         84.75         83.65        12.99 o
   1  14  12          0.12          5.05         7.53 o
   2  14  12         63.19         66.35        10.09 o
  -2  15  12          0.23         11.48        17.06 o
  -1  15  12         86.12        110.00        24.75 o
   0  15  12          7.21         -6.75         6.75 o
   1  15  12          3.93          7.59        10.49 o
  -5   0  13         11.63         15.20         8.76 o
  -3   0  13        375.56        370.36        17.46 o
  -1   0  13        758.16        756.82        28.84 o
   1   0  13       1622.32       1597.14        39.98 o
   3   0  13          1.47          1.74         7.72 o
   5   0  13        134.39        128.88        21.17 o
  -5   1  13         21.93          3.23        10.83 o
  -4   1  13          0.03          4.12         4.69 o
  -3   1  13        677.79        648.01        17.50 o
  -2   1  13          4.45          3.35         3.20 o
  -1   1  13         65.08         80.32         4.71 o
   0   1  13       2793.60       2735.39        42.03 o
   1   1  13        292.87        312.73        11.00 o
   2   1  13        148.77        149.43         6.80 o
   3   1  13        597.17        548.62        25.01 o
   4   1  13        488.97        547.48        27.27 o
   5   1  13          2.34          1.71         8.98 o
  -5   2  13         10.82          7.65         8.64 o
  -4   2  13         16.00         23.61         7.10 o
  -3   2  13         75.62         67.74         6.33 o
  -2   2  13        170.86        161.28         8.53 o
  -1   2  13          7.42          9.86         2.50 o
   0   2  13        239.76        211.03         6.70 o
   1   2  13        815.94        761.59        17.03 o
   2   2  13        516.07        501.56        14.47 o
   3   2  13        823.93        785.80        26.21 o
   4   2  13         30.52         34.76         8.23 o
   5   2  13         25.95         25.95         7.84 o
  -5   3  13          4.84          0.39         7.14 o
  -4   3  13         11.57         15.77         6.64 o
  -3   3  13       1928.34       1883.55        42.76 o
  -2   3  13         53.43         46.92         5.27 o
  -1   3  13       1616.82       1670.52        27.83 o
   0   3  13         72.08        123.77         5.51 o
   1   3  13        284.72        268.87        12.67 o
   2   3  13        432.09        404.04        12.52 o
   3   3  13        139.99        141.12        10.85 o
   4   3  13        253.18        245.71        16.99 o
   5   3  13         28.25         22.31        10.26 o
  -5   4  13          1.35         -2.70         5.47 o
  -4   4  13         11.98         15.19         4.94 o
  -3   4  13          2.51         -0.91         3.68 o
  -2   4  13        653.18        644.16        18.66 o
  -1   4  13         20.40         23.26         3.17 o
   0   4  13       1280.24       1220.48        20.84 o
   1   4  13         70.47         71.21         6.44 o
   2   4  13        227.84        213.98         9.12 o
   3   4  13          2.26          5.71         3.64 o
   4   4  13          8.41          4.18         5.41 o
   5   4  13         21.65         17.37         7.30 o
  -5   5  13         92.93         87.58        13.26 o
  -4   5  13        210.15        212.24        13.04 o
  -3   5  13        280.35        296.19        12.33 o
  -2   5  13         46.75         57.62         9.22 o
  -1   5  13       1026.18       1004.42        20.79 o
   0   5  13       1214.41       1206.43        24.94 o
   1   5  13          0.12         -0.18         3.53 o
   2   5  13        688.26        654.72        18.98 o
   3   5  13          0.39         -3.88         3.88 o
   4   5  13          0.72         -5.47         5.47 o
   5   5  13         85.03         67.45        12.11 o
  -5   6  13          4.06         -2.37         6.76 o
  -4   6  13        170.03        170.00        14.35 o
  -3   6  13          1.14          1.63         3.74 o
  -2   6  13         37.11         28.65         5.36 o
  -1   6  13          0.62          0.19         3.31 o
   0   6  13        147.06        154.66         7.84 o
   1   6  13          6.05          5.03         4.11 o
   2   6  13          0.12         -3.00         3.00 o
   3   6  13        136.86        149.29        10.71 o
   4   6  13          9.63          5.81         5.65 o
   5   6  13        172.62        199.24        20.57 o
  -5   7  13         49.61         38.43         9.25 o
  -4   7  13         94.91         77.05         9.53 o
  -3   7  13         29.94         26.02         5.49 o
  -2   7  13        194.28        195.65        10.65 o
  -1   7  13          4.27          0.09         4.12 o
   0   7  13        778.59        733.93        20.34 o
   1   7  13        105.89        105.10         9.16 o
   2   7  13        613.45        603.77        19.15 o
   3   7  13          0.67         -0.71         4.92 o
   4   7  13         45.20         46.82         8.36 o
  -4   8  13          0.99         -5.35         5.35 o
  -3   8  13        108.59         98.10         8.10 o
  -2   8  13        177.63        184.12        11.47 o
  -1   8  13        786.66        792.14        23.85 o
   0   8  13          3.68          3.11         4.48 o
   1   8  13       1458.38       1462.81        36.53 o
   2   8  13        288.19        248.98        13.29 o
   3   8  13        239.91        231.50        15.22 o
   4   8  13         35.40         21.84         7.70 o
  -4   9  13        148.65        134.71        13.54 o
  -3   9  13        204.01        189.97        12.18 o
  -2   9  13          1.53         -4.39         4.39 o
  -1   9  13        299.32        311.49        16.32 o
   0   9  13       2118.42       2233.56        55.22 o
   1   9  13        183.71        196.96        19.08 o
   2   9  13        479.36        460.76        17.27 o
   3   9  13         17.54          7.75         5.99 o
   4   9  13          0.37          3.50         6.06 o
  -4  10  13         11.56          5.32         7.20 o
  -3  10  13         27.18         19.97         5.87 o
  -2  10  13          5.33         -5.17         5.17 o
  -1  10  13         11.25         18.68         7.03 o
   0  10  13        151.05        190.77        19.49 o
   1  10  13          7.89          4.94         5.48 o
   2  10  13        438.64        465.21        18.30 o
   3  10  13        131.61        125.98        13.79 o
   4  10  13        122.76        106.35        13.86 o
  -4  11  13          1.47          8.83         8.26 o
  -3  11  13          0.91         -1.55         4.68 o
  -2  11  13          0.95         -5.59         5.59 o
  -1  11  13        175.56        191.66        15.18 o
   0  11  13        117.99        130.22        14.14 o
   1  11  13        202.43        218.52        15.44 o
   2  11  13         20.75         15.62         8.63 o
   3  11  13        112.70        101.79        13.65 o
  -3  12  13          6.18          1.56         5.70 o
  -2  12  13         83.74         64.94         9.04 o
  -1  12  13        268.88        308.38        29.37 o
   0  12  13         62.00         50.02        10.28 o
   1  12  13        632.33        637.34        26.72 o
   2  12  13         35.62         34.15         7.29 o
   3  12  13         23.32         15.31         7.53 o
  -3  13  13         18.45         16.59         6.46 o
  -2  13  13         78.61         92.84        10.83 o
  -1  13  13        117.74        148.25        17.02 o
   0  13  13          2.07         -0.45         7.69 o
   1  13  13         31.78         38.71        10.41 o
   2  13  13        162.52        156.09        12.95 o
   3  13  13          0.00         -7.16        14.13 o
  -2  14  13         52.85         55.02        20.55 o
  -1  14  13         54.29         69.22        15.49 o
   0  14  13          0.63          2.46         8.08 o
   1  14  13        399.00        469.29        26.40 o
   2  14  13        161.48        129.46        12.58 o
  -1  15  13         11.34          5.81         9.56 o
   0  15  13          5.76         12.89        11.73 o
   1  15  13          9.57         -1.65         7.26 o
  -4   0  14        373.86        410.08        25.40 o
  -2   0  14        705.89        658.01        49.02 o
   0   0  14        158.37        146.48         8.47 o
   2   0  14       6338.07       5990.54       167.33 o
   4   0  14        698.69        682.52        43.93 o
  -5   1  14          1.29          6.50         5.54 o
  -4   1  14         50.63         59.41         9.75 o
  -3   1  14         75.39         74.22         6.82 o
  -2   1  14        164.24        152.76         8.70 o
  -1   1  14        170.71        186.26         6.43 o
   0   1  14          5.27          6.58         2.40 o
   1   1  14        107.36        103.02         6.10 o
   2   1  14          0.03         -0.54         2.69 o
   3   1  14        134.76        140.28        15.53 o
   4   1  14          1.49          0.26         5.95 o
   5   1  14        302.72        348.98        31.07 o
  -5   2  14          0.24         10.67         6.56 o
  -4   2  14        198.35        206.98        15.18 o
  -3   2  14       1678.36       1617.15        36.01 o
  -2   2  14        222.97        218.26        10.39 o
  -1   2  14        130.11        124.71         5.99 o
   0   2  14       3432.17       3475.08        54.53 o
   1   2  14        548.03        505.06        14.95 o
   2   2  14       2025.33       1929.68        39.83 o
   3   2  14         17.46          9.58         6.14 o
   4   2  14        146.15        148.50        14.85 o
   5   2  14         78.16         91.81        11.83 o
  -5   3  14          3.26         21.51         7.05 o
  -4   3  14         74.77         93.80         7.91 o
  -3   3  14        404.60        385.17        13.75 o
  -2   3  14         66.98         60.27         7.08 o
  -1   3  14         26.91         25.51         3.37 o
   0   3  14       1190.10       1287.43        22.62 o
   1   3  14         75.54         77.23         6.52 o
   2   3  14          6.75          8.14         3.39 o
   3   3  14         46.62         23.85         4.27 o
   4   3  14         69.89         65.99        10.45 o
   5   3  14         42.96         42.15        11.57 o
  -5   4  14         98.33         93.49        11.23 o
  -4   4  14          1.76          4.79         4.94 o
  -3   4  14          0.20          0.40         3.60 o
  -2   4  14         81.38         75.54         6.98 o
  -1   4  14        254.09        273.39         9.04 o
   0   4  14        118.18        118.61         6.57 o
   1   4  14         11.15          5.47         3.61 o
   2   4  14        496.11        468.54        14.73 o
   3   4  14          9.99          0.64         4.28 o
   4   4  14         70.61         63.80        10.75 o
   5   4  14         19.68         17.38         7.08 o
  -5   5  14          4.33         -1.35         5.79 o
  -4   5  14        135.35        113.53        13.79 o
  -3   5  14        136.72        132.03         9.51 o
  -2   5  14        253.62        257.42        12.16 o
  -1   5  14          2.06          3.84         3.41 o
   0   5  14        384.78        410.86        12.28 o
   1   5  14        842.24        817.26        23.76 o
   2   5  14        212.54        201.03         9.74 o
   3   5  14          8.32         10.12         4.26 o
   4   5  14          1.25          2.89         5.84 o
   5   5  14          0.07          5.87         7.14 o
  -5   6  14          8.01          0.29         8.00 o
  -4   6  14         16.09         16.04         6.01 o
  -3   6  14        124.76        136.60        11.11 o
  -2   6  14         51.27         35.09         5.98 o
  -1   6  14        474.61        479.56        14.72 o
   0   6  14          1.76         -1.88         3.29 o
   1   6  14         41.42         48.29         6.69 o
   2   6  14         27.66         15.79         4.26 o
   3   6  14          3.05          0.64         4.30 o
   4   6  14         88.30         84.72        11.06 o
  -5   7  14         50.18         53.79        23.02 o
  -4   7  14         38.21         42.94         7.95 o
  -3   7  14        110.61        116.74        11.17 o
  -2   7  14        189.34        199.29        11.87 o
  -1   7  14        697.02        690.65        21.67 o
   0   7  14         36.27         25.38         6.04 o
   1   7  14       1346.24       1378.08        34.57 o
   2   7  14        116.60        107.99         9.59 o
   3   7  14        749.87        764.18        26.00 o
   4   7  14          2.67         -1.61         6.08 o
  -4   8  14          1.91         11.06         6.67 o
  -3   8  14         32.67         32.37         6.15 o
  -2   8  14        371.91        394.17        16.13 o
  -1   8  14         48.02         36.94         6.75 o
   0   8  14         17.56         22.96         6.14 o
   1   8  14         91.38         95.67         9.32 o
   2   8  14          0.06         -1.43         4.13 o
   3   8  14         47.85         28.73        10.36 o
   4   8  14        172.19        187.67        15.89 o
  -4   9  14          0.84         -5.81         6.26 o
  -3   9  14         16.85          7.48         5.13 o
  -2   9  14         29.98         39.04         7.96 o
  -1   9  14        251.39        276.70        15.31 o
   0   9  14       1267.34       1326.86        37.66 o
   1   9  14        744.80        718.72        24.85 o
   2   9  14        662.54        599.35        20.53 o
   3   9  14        334.72        334.37        17.13 o
   4   9  14         51.84         62.02         7.94 o
  -4  10  14          1.95          2.67         6.72 o
  -3  10  14         28.95         28.46         6.43 o
  -2  10  14          6.50         12.87         6.51 o
  -1  10  14        691.82        741.75        26.41 o
   0  10  14          0.15         -5.62         5.62 o
   1  10  14          0.37         -0.99         5.80 o
   2  10  14         67.55         65.56         8.69 o
   3  10  14         23.48         29.81         7.17 o
   4  10  14         30.51         31.93         7.83 o
  -4  11  14         50.18         14.64        16.17 o
  -3  11  14         16.89         13.82         7.34 o
  -2  11  14        350.19        347.19        18.05 o
  -1  11  14        248.18        238.63        20.92 o
   0  11  14          0.10         -5.65         5.65 o
   1  11  14        186.36        230.70        19.33 o
   2  11  14          0.07         -2.24         4.72 o
   3  11  14          5.49         -3.65         5.06 o
  -3  12  14          0.61         -2.01         5.48 o
  -2  12  14         45.25         42.38         8.23 o
  -1  12  14         70.00         54.23        12.51 o
   0  12  14        252.66        271.38        21.07 o
   1  12  14         71.65         70.72         9.96 o
   2  12  14         48.64         58.24         9.11 o
   3  12  14         19.84          7.93         7.32 o
  -3  13  14        106.96        106.32        11.76 o
  -2  13  14         21.95         15.17        11.06 o
  -1  13  14        124.16        131.07        16.14 o
   0  13  14         38.52         21.81        10.07 o
   1  13  14         51.25         50.53        17.62 o
   2  13  14         44.86         42.47        13.30 o
  -2  14  14          1.64         -1.61         9.34 o
  -1  14  14         12.92         17.86        11.32 o
   0  14  14         41.65         34.80        16.44 o
   1  14  14        111.67        103.97        21.72 o
   2  14  14        198.80        189.97        20.21 o
  -1  15  14          3.75         -4.01        14.75 o
   0  15  14         24.22         26.17        10.59 o
   1  15  14         61.69         28.22        17.31 o
  -5   0  15          0.53         -4.39        10.61 o
  -3   0  15        752.59        740.49        30.76 o
  -1   0  15        240.68        232.76        11.94 o
   1   0  15       2851.87       2799.58        72.72 o
   3   0  15       1157.28       1178.11        67.27 o
   5   0  15        459.71        481.19        74.58 o
  -5   1  15          0.53         -6.46         6.46 o
  -4   1  15         99.10         80.40        12.63 o
  -3   1  15       1634.03       1626.10        36.63 o
  -2   1  15       1251.17       1246.19        29.96 o
  -1   1  15          7.78          2.99         2.64 o
   0   1  15       2491.20       2502.28        39.48 o
   1   1  15         32.32         27.15         4.68 o
   2   1  15        339.00        321.86        11.74 o
   3   1  15         73.52         61.51        10.10 o
   4   1  15         25.56         29.43         8.42 o
   5   1  15         47.26         43.23         9.53 o
  -5   2  15          9.60         18.02         7.78 o
  -4   2  15         10.42         10.50         4.16 o
  -3   2  15        171.17        160.29         9.66 o
  -2   2  15         49.58         54.14         6.46 o
  -1   2  15        104.40        115.09         6.51 o
   0   2  15        406.37        446.81        11.62 o
   1   2  15       1685.44       1669.01        33.65 o
   2   2  15        174.67        168.44         8.76 o
   3   2  15         67.13         74.67        10.82 o
   4   2  15         14.41         15.84         7.54 o
   5   2  15         69.55         67.50        11.25 o
  -5   3  15         15.06         13.01         7.36 o
  -4   3  15        384.44        380.06        16.00 o
  -3   3  15        292.20        272.53        11.76 o
  -2   3  15         31.41         34.17         5.11 o
  -1   3  15        396.24        397.70        13.21 o
   0   3  15        548.26        578.88        14.86 o
   1   3  15         39.00         29.04         4.78 o
   2   3  15        893.62        872.58        22.14 o
   3   3  15          2.43          2.47         3.41 o
   4   3  15          6.22          2.92         6.77 o
   5   3  15         42.98         65.97        17.72 o
  -5   4  15         31.26         31.73         8.10 o
  -4   4  15        392.43        374.49        16.11 o
  -3   4  15        371.00        390.85        16.38 o
  -2   4  15        344.14        363.95        12.64 o
  -1   4  15        105.97        120.96         8.11 o
   0   4  15         12.58         18.95         3.67 o
   1   4  15        600.80        606.98        17.60 o
   2   4  15        160.96        160.77         8.90 o
   3   4  15        671.64        572.52        26.81 o
   4   4  15         80.24         88.01        11.96 o
   5   4  15         56.45         69.53        10.63 o
  -5   5  15         13.35         19.11         7.60 o
  -4   5  15          4.50          7.06         5.32 o
  -3   5  15         93.58         84.40         9.03 o
  -2   5  15         77.06         75.86         7.31 o
  -1   5  15         13.58          7.35         3.53 o
   0   5  15         31.65         27.94         4.42 o
   1   5  15        430.81        437.44        16.43 o
   2   5  15        634.60        610.59        17.95 o
   3   5  15         29.96         21.28         5.21 o
   4   5  15        177.13        148.29        14.96 o
  -5   6  15          0.13         -6.92         7.15 o
  -4   6  15          0.99         -2.73         5.01 o
  -3   6  15         62.70         74.95         7.90 o
  -2   6  15        179.07        188.70        10.82 o
  -1   6  15        166.18        149.52        13.41 o
   0   6  15        318.83        291.89        12.00 o
   1   6  15        199.44        208.53        11.18 o
   2   6  15         36.52         20.42         5.03 o
   3   6  15          1.24         -4.06         4.06 o
   4   6  15         76.00         67.64        11.67 o
  -4   7  15          0.35         -4.73         5.26 o
  -3   7  15          0.63         -4.49         4.49 o
  -2   7  15        139.27        138.11        10.83 o
  -1   7  15          1.06          0.16         4.28 o
   0   7  15         42.94         31.83         6.24 o
   1   7  15        129.01        108.91         9.61 o
   2   7  15       1710.53       1641.24        43.57 o
   3   7  15         14.90          4.37         5.46 o
   4   7  15        596.36        663.58        27.91 o
  -4   8  15         23.23         21.59         7.13 o
  -3   8  15        164.42        152.70        11.16 o
  -2   8  15        486.59        503.96        20.12 o
  -1   8  15       2016.90       1967.42        46.91 o
   0   8  15        166.22        163.73        11.56 o
   1   8  15        143.55        125.61        11.59 o
   2   8  15        607.54        520.69        18.73 o
   3   8  15         39.08         42.44         8.65 o
   4   8  15         66.80         42.51        13.17 o
  -4   9  15         19.19         16.08         7.35 o
  -3   9  15         86.60         81.68         9.28 o
  -2   9  15         88.40         86.56        10.43 o
  -1   9  15         22.82         21.09         6.36 o
   0   9  15       1027.23        997.86        31.27 o
   1   9  15         25.08         16.53         6.09 o
   2   9  15        892.76        888.14        26.81 o
   3   9  15          5.24          4.05         5.80 o
   4   9  15         13.60          1.06         4.83 o
  -4  10  15        132.42        117.25        15.02 o
  -3  10  15         80.84         70.67         9.34 o
  -2  10  15         56.60         56.86         9.19 o
  -1  10  15         18.26         22.38         9.15 o
   0  10  15         89.10         91.43        12.24 o
   1  10  15          1.45          8.05         6.08 o
   2  10  15          4.34          2.01         4.97 o
   3  10  15         24.97         25.95         7.62 o
  -3  11  15         72.31         80.25        10.05 o
  -2  11  15         13.16          7.71         7.30 o
  -1  11  15       1097.14       1127.54        51.22 o
   0  11  15         85.31         88.43        13.73 o
   1  11  15         61.59         50.98         8.90 o
   2  11  15        141.56        168.87        13.25 o
   3  11  15        343.85        403.52        21.84 o
  -3  12  15         14.74         10.60         9.10 o
  -2  12  15          7.02          7.25         6.06 o
  -1  12  15        127.29        126.07        16.02 o
   0  12  15          6.94          6.74         8.26 o
   1  12  15         17.64         19.16         6.93 o
   2  12  15          0.53         -2.12         5.45 o
   3  12  15        456.31        525.35        27.67 o
  -2  13  15         77.52         91.26        20.87 o
  -1  13  15          0.83         -7.47         8.49 o
   0  13  15          1.23         -6.75         6.75 o
   1  13  15         86.29         94.06        12.56 o
   2  13  15          9.85          0.49         6.08 o
  -2  14  15         76.72         40.56        10.86 o
  -1  14  15         22.82         21.57        10.47 o
   0  14  15        160.35        196.37        20.48 o
   1  14  15        157.09        148.26        15.62 o
   0  15  15          0.19         14.16        10.50 o
  -4   0  16        234.62        225.55        21.45 o
  -2   0  16        597.22        622.73        38.09 o
   0   0  16        373.39        376.09        14.09 o
   2   0  16        405.18        366.04        21.06 o
   4   0  16        104.49        119.10        20.25 o
  -5   1  16          1.88          4.96         7.18 o
  -4   1  16         10.35         11.37         7.74 o
  -3   1  16        175.55        203.17        13.76 o
  -2   1  16          0.40         -4.73         5.04 o
  -1   1  16       1056.04        996.31        20.67 o
   0   1  16         22.65         19.84         3.47 o
   1   1  16        192.69        179.44         8.61 o
   2   1  16       1217.30       1125.82        29.95 o
   3   1  16          0.00         -1.96         5.93 o
   4   1  16         27.29         22.43         8.59 o
   5   1  16         10.23         14.42        11.67 o
  -5   2  16         16.68         16.60         7.60 o
  -4   2  16         21.80         12.23         5.90 o
  -3   2  16          6.00          1.75         3.97 o
  -2   2  16         63.22         53.70         6.43 o
  -1   2  16        111.81        137.13         7.29 o
   0   2  16          5.90          6.33         3.19 o
   1   2  16        204.37        201.97         9.37 o
   2   2  16       4392.90       4231.34        80.38 o
   3   2  16          4.92          0.37         6.31 o
   4   2  16        404.51        391.53        23.35 o
   5   2  16        271.26        333.45        25.88 o
  -5   3  16         15.18          6.88         7.40 o
  -4   3  16        787.96        792.75        30.60 o
  -3   3  16        407.54        426.92        19.25 o
  -2   3  16        270.77        287.56        12.75 o
  -1   3  16       2294.08       2383.35        46.10 o
   0   3  16        130.32        140.70         8.22 o
   1   3  16          0.40         -3.47         3.47 o
   2   3  16        233.07        216.97        10.03 o
   3   3  16        699.03        641.50        22.82 o
   4   3  16        195.95        219.53        17.20 o
   5   3  16         13.00         10.86         9.32 o
  -5   4  16          1.86          8.25         6.94 o
  -4   4  16          0.17         -4.42         4.42 o
  -3   4  16         71.46         60.24         7.07 o
  -2   4  16        273.35        279.39        11.37 o
  -1   4  16        892.69        916.23        23.87 o
   0   4  16        245.78        247.14        11.29 o
   1   4  16        432.32        443.80        14.84 o
   2   4  16        155.69        137.24         8.81 o
   3   4  16        155.97        130.70        12.90 o
   4   4  16         33.71         16.46         8.25 o
  -5   5  16         10.15          3.61         7.98 o
  -4   5  16          2.90          1.72         4.84 o
  -3   5  16         46.33         42.90         6.76 o
  -2   5  16         79.83         95.62         8.00 o
  -1   5  16          0.82          1.13         4.49 o
   0   5  16          0.34          1.24         3.73 o
   1   5  16        625.34        633.88        18.95 o
   2   5  16        126.64        108.24         8.13 o
   3   5  16        704.61        751.45        26.61 o
   4   5  16        171.34        182.29        23.52 o
  -5   6  16         14.16         10.14        12.27 o
  -4   6  16         14.87         11.43         5.65 o
  -3   6  16         36.99         33.75         7.02 o
  -2   6  16        322.09        324.70        13.36 o
  -1   6  16          0.63         -1.57         4.14 o
   0   6  16        606.40        638.45        20.70 o
   1   6  16         57.97         45.34         7.71 o
   2   6  16         70.45         55.41         6.69 o
   3   6  16          9.25          7.62         5.15 o
   4   6  16          0.00         -8.63         8.84 o
  -4   7  16          0.08          4.94         5.75 o
  -3   7  16         92.79         89.56         9.29 o
  -2   7  16        457.78        435.21        18.39 o
  -1   7  16          5.28          8.98         5.29 o
   0   7  16        380.34        379.41        15.54 o
   1   7  16        647.98        660.01        21.30 o
   2   7  16          7.78          3.52         7.54 o
   3   7  16        477.72        525.09        25.12 o
   4   7  16         40.96         51.59         9.45 o
  -4   8  16         14.67          8.78         6.56 o
  -3   8  16          5.61          4.52         4.85 o
  -2   8  16        651.67        666.07        24.27 o
  -1   8  16          3.32         -1.12         5.11 o
   0   8  16        827.19        824.02        25.37 o
   1   8  16          0.65         -1.10         5.31 o
   2   8  16         48.20         50.04         7.13 o
   3   8  16        155.79        161.55        13.06 o
   4   8  16          0.72         -5.83         5.83 o
  -4   9  16         36.68         29.31         8.28 o
  -3   9  16         41.19         30.64         7.29 o
  -2   9  16        283.79        275.85        16.01 o
  -1   9  16        179.07        191.40        14.91 o
   0   9  16        552.30        604.59        25.14 o
   1   9  16        324.79        373.86        17.65 o
   2   9  16          5.27          3.04         5.27 o
   3   9  16        240.37        251.31        16.37 o
   4   9  16          1.80          5.14         6.69 o
  -4  10  16        103.09         91.65        36.40 o
  -3  10  16          1.61         -4.53         5.35 o
  -2  10  16         46.96         44.98         8.91 o
  -1  10  16         15.98          0.19         7.55 o
   0  10  16        128.15        115.18        15.09 o
   1  10  16          0.02         -6.10         6.10 o
   2  10  16         81.58         78.34         9.33 o
   3  10  16        268.19        322.07        18.23 o
  -3  11  16          6.51         -3.44         6.90 o
  -2  11  16          5.91          5.35         5.95 o
  -1  11  16        123.75        123.08        15.63 o
   0  11  16        106.37        123.96        18.22 o
   1  11  16        129.42        108.67        12.21 o
   2  11  16         10.12          8.60         6.23 o
   3  11  16         51.94         51.77         9.50 o
  -3  12  16         47.84         22.39         9.96 o
  -2  12  16         39.88         41.57         8.74 o
  -1  12  16         38.28         41.11        15.96 o
   0  12  16         67.40         51.42        17.87 o
   1  12  16        354.42        374.73        24.29 o
   2  12  16        226.33        243.50        19.09 o
  -2  13  16         17.97         21.35        12.27 o
  -1  13  16         44.79         36.98        18.25 o
   0  13  16         12.95         23.28         8.97 o
   1  13  16        174.14        227.26        20.53 o
   2  13  16         12.27         -3.92         5.86 o
  -1  14  16         15.17         22.78        11.18 o
   0  14  16         32.98         19.47        10.46 o
   1  14  16          4.47         15.35         8.26 o
  -5   0  17          8.36          8.96        10.23 o
  -3   0  17         35.80         31.42         8.36 o
  -1   0  17          1.48         -2.16         4.31 o
   1   0  17       3317.20       3368.81        98.80 o
   3   0  17       1584.05       1620.68       114.32 o
   5   0  17        126.32        147.77        47.05 o
  -5   1  17         66.43         53.55        10.44 o
  -4   1  17        224.11        224.37        12.40 o
  -3   1  17          0.98          4.78         4.22 o
  -2   1  17       1067.82       1072.70        28.53 o
  -1   1  17         36.48         41.26         4.59 o
   0   1  17        792.66        799.74        24.35 o
   1   1  17        191.66        179.78         9.12 o
   2   1  17        578.13        540.59        19.51 o
   3   1  17         34.33         18.95         9.49 o
   4   1  17          0.63         -6.90         6.90 o
   5   1  17          0.07         -3.45        15.17 o
  -5   2  17          1.80         -6.55         6.55 o
  -4   2  17         15.16         12.66         5.11 o
  -3   2  17        119.51        106.23         8.94 o
  -2   2  17         87.43         80.20         7.64 o
  -1   2  17        566.51        572.22        15.36 o
   0   2  17          7.72         10.25         3.62 o
   1   2  17         35.20         34.53         6.35 o
   2   2  17         27.08         24.17         5.45 o
   3   2  17        248.21        252.69        23.43 o
   4   2  17        226.59        218.32        19.05 o
   5   2  17        180.20        254.52        43.12 o
  -5   3  17          0.25         -6.80         6.90 o
  -4   3  17          2.31          3.28         5.11 o
  -3   3  17          7.20          5.01         5.02 o
  -2   3  17         41.72         41.20         6.28 o
  -1   3  17        130.31        142.58         8.74 o
   0   3  17        354.86        351.22        11.63 o
   1   3  17        124.81        145.92         9.42 o
   2   3  17        952.80        942.52        24.25 o
   3   3  17        312.13        334.69        16.61 o
   4   3  17        235.39        253.85        28.18 o
  -5   4  17        108.14         90.41        11.89 o
  -4   4  17        363.19        354.32        16.40 o
  -3   4  17        102.81         92.09         8.51 o
  -2   4  17          0.03          3.86         4.66 o
  -1   4  17          8.86          5.27         4.21 o
   0   4  17        175.80        192.60         8.84 o
   1   4  17        322.70        335.87        13.03 o
   2   4  17       1059.78        995.34        32.86 o
   3   4  17        365.75        349.41        16.72 o
   4   4  17        207.38        211.32        17.59 o
  -5   5  17        101.00         97.06        16.13 o
  -4   5  17         97.97        100.44        10.36 o
  -3   5  17        107.71         93.61         8.82 o
  -2   5  17          6.01          7.06         4.10 o
  -1   5  17         15.70          8.63         5.04 o
   0   5  17         12.09          7.62         4.12 o
   1   5  17        538.45        533.68        17.26 o
   2   5  17        568.52        550.34        17.68 o
   3   5  17        540.10        573.84        20.10 o
   4   5  17         77.91         66.11        15.37 o
  -4   6  17         26.02         18.67         6.18 o
  -3   6  17        210.53        216.46        12.80 o
  -2   6  17         30.79         32.16         6.10 o
  -1   6  17       2154.43       2181.61        50.41 o
   0   6  17         84.14         86.44         8.36 o
   1   6  17        449.90        457.28        16.20 o
   2   6  17          2.13         14.94         4.66 o
   3   6  17         16.06          8.46         5.37 o
   4   6  17         63.17         51.55        11.61 o
  -4   7  17         17.38          9.67         6.22 o
  -3   7  17         17.03          9.06         5.71 o
  -2   7  17         66.56         46.75         7.99 o
  -1   7  17        165.73        186.66        12.98 o
   0   7  17         17.66         21.83         6.18 o
   1   7  17        331.83        328.48        15.89 o
   2   7  17        187.72        231.21        12.39 o
   3   7  17          2.51         -0.68         5.07 o
   4   7  17        175.44        236.92        18.89 o
  -4   8  17          4.22          5.81         6.30 o
  -3   8  17         23.21          5.68         5.49 o
  -2   8  17         29.24         26.35         7.88 o
  -1   8  17        292.27        307.45        15.30 o
   0   8  17        548.45        615.90        21.78 o
   1   8  17        154.98        180.05        13.78 o
   2   8  17          9.92          7.64         5.07 o
   3   8  17         79.61         94.79        10.38 o
   4   8  17          5.15          7.76         6.64 o
  -4   9  17         90.72         86.94        21.41 o
  -3   9  17          0.61         -3.37         5.48 o
  -2   9  17         33.82         19.59         7.01 o
  -1   9  17         51.94         56.26        11.72 o
   0   9  17        252.62        237.80        18.78 o
   1   9  17         23.35         13.86         6.85 o
   2   9  17        212.92        213.75        13.86 o
   3   9  17         82.14        111.64        12.91 o
  -3  10  17         75.21         64.69        10.17 o
  -2  10  17          1.08         -4.76         6.09 o
  -1  10  17       1051.39       1059.34        42.04 o
   0  10  17         83.67         71.33        13.30 o
   1  10  17        173.53        171.61        14.39 o
   2  10  17         66.59         47.70         9.31 o
   3  10  17          8.18         -0.15         7.25 o
  -3  11  17          0.29          4.65         5.96 o
  -2  11  17         37.74         29.78         7.88 o
  -1  11  17        253.08        266.89        21.35 o
   0  11  17          1.58          1.01         7.55 o
   1  11  17         25.21         18.24         6.81 o
   2  11  17         11.27          3.69         5.87 o
   3  11  17         51.96         74.92        11.08 o
  -3  12  17         19.94         22.78         7.40 o
  -2  12  17        158.16        147.18        16.01 o
  -1  12  17         47.33         48.48        12.21 o
   0  12  17          0.34         13.75         8.62 o
   1  12  17         27.46          4.30         6.22 o
   2  12  17        303.58        320.66        21.61 o
  -2  13  17        394.05        405.60        37.45 o
  -1  13  17          5.86         -8.15         8.15 o
   0  13  17        374.92        410.82        25.42 o
   1  13  17          1.12          0.01        13.75 o
   2  13  17         40.44         55.99         9.22 o
  -1  14  17          4.66          5.65        12.38 o
   0  14  17         36.03         36.03        11.36 o
  -4   0  18         53.19         30.02        11.78 o
  -2   0  18         78.85         95.49        12.75 o
   0   0  18          1.00         -1.52         4.27 o
   2   0  18        763.11        730.68        36.21 o
   4   0  18         70.30         60.60        16.70 o
  -5   1  18          0.71          0.31         9.46 o
  -4   1  18         60.51         48.55         8.23 o
  -3   1  18          9.78          4.29         4.51 o
  -2   1  18        160.94        167.61        12.02 o
  -1   1  18        987.94       1032.99        24.72 o
   0   1  18         31.52         36.38         4.40 o
   1   1  18       1205.45       1168.42        27.94 o
   2   1  18         19.39         12.15         6.24 o
   3   1  18          1.86         -3.41         6.90 o
   4   1  18         71.72         76.82        15.07 o
  -5   2  18         21.84         17.24         8.23 o
  -4   2  18        654.55        644.76        23.67 o
  -3   2  18          4.94         -3.70         3.98 o
  -2   2  18        296.99        299.61        13.75 o
  -1   2  18        148.21        158.27         9.08 o
   0   2  18         10.76         13.59         4.11 o
   1   2  18       1232.36       1197.10        30.36 o
   2   2  18        136.62        124.89        11.08 o
   3   2  18        100.04         92.71         9.05 o
   4   2  18        103.27         95.57        16.02 o
  -5   3  18          8.42          7.04         7.84 o
  -4   3  18          2.55          2.98         5.12 o
  -3   3  18          4.17         -0.20         4.32 o
  -2   3  18         67.28         71.82         7.48 o
  -1   3  18        407.27        385.45        15.45 o
   0   3  18        335.29        302.80        11.55 o
   1   3  18        556.50        542.17        17.16 o
   2   3  18        409.33        370.86        13.91 o
   3   3  18         34.20         35.56         6.92 o
   4   3  18        213.84        246.65        32.68 o
  -5   4  18         69.51         40.54        15.96 o
  -4   4  18        127.01        114.95        11.39 o
  -3   4  18          3.47         -2.08         4.37 o
  -2   4  18         11.19         10.04         4.75 o
  -1   4  18        845.12        851.79        24.72 o
   0   4  18        414.55        387.43        14.28 o
   1   4  18        481.80        484.01        16.33 o
   2   4  18          0.06         -0.18         3.91 o
   3   4  18        299.27        284.15        15.46 o
   4   4  18          5.28          3.43         6.51 o
  -4   5  18         49.01         36.13         7.98 o
  -3   5  18        146.16        172.63        11.66 o
  -2   5  18         35.16         30.84         5.92 o
  -1   5  18         48.25         33.30         6.48 o
   0   5  18         94.06        101.79         8.19 o
   1   5  18         78.40         81.06         7.94 o
   2   5  18        108.17        109.09         8.71 o
   3   5  18         85.71         73.86        11.62 o
   4   5  18         73.51         67.95        15.04 o
  -4   6  18         20.19         19.22         6.48 o
  -3   6  18         13.30          8.56         5.08 o
  -2   6  18        406.06        412.74        18.39 o
  -1   6  18        215.41        265.52        15.46 o
   0   6  18        284.89        318.79        18.78 o
   1   6  18         23.73         21.18         8.24 o
   2   6  18          2.75         -1.27         4.26 o
   3   6  18         13.51          7.38         5.23 o
   4   6  18        314.13        321.58        21.61 o
  -4   7  18          0.00         -5.56         5.56 o
  -3   7  18         25.04         24.84         5.88 o
  -2   7  18        148.20        177.50        13.75 o
  -1   7  18         31.35         22.66         6.76 o
   0   7  18         11.94          9.19         5.44 o
   1   7  18         36.42         31.50         6.96 o
   2   7  18        144.25        134.12        10.34 o
   3   7  18         71.00         57.05         8.85 o
   4   7  18         25.16         11.16        11.10 o
  -4   8  18         37.95         31.84         7.51 o
  -3   8  18         65.30         53.46         8.51 o
  -2   8  18        609.86        657.13        24.65 o
  -1   8  18        192.24        180.72        15.87 o
   0   8  18       1442.01       1430.95        48.67 o
   1   8  18         24.59         28.90         7.43 o
   2   8  18          0.43          0.24         4.29 o
   3   8  18         49.29         58.64         8.99 o
   4   8  18         43.87         55.90        21.15 o
  -4   9  18         19.70         27.05        11.35 o
  -3   9  18         56.33         49.60         9.03 o
  -2   9  18        115.23         93.33        11.21 o
  -1   9  18         45.63         29.26        15.09 o
   0   9  18        305.90        324.06        23.38 o
   1   9  18         16.64          8.22         6.77 o
   2   9  18          0.19         -5.37         5.37 o
   3   9  18         91.21         83.64        10.78 o
  -3  10  18         17.43         18.08         8.05 o
  -2  10  18         15.88          2.85         6.56 o
  -1  10  18        102.98         85.95        13.52 o
   0  10  18        161.43        160.11        18.88 o
   1  10  18        130.43        125.51        12.59 o
   2  10  18         29.69          5.71         8.11 o
   3  10  18        327.23        376.32        33.74 o
  -3  11  18          1.79          1.41         6.85 o
  -2  11  18         44.66         43.46         9.55 o
  -1  11  18        226.22        260.21        22.07 o
   0  11  18        325.15        346.98        22.44 o
   1  11  18        217.44        257.24        20.02 o
   2  11  18        135.70        132.81        12.41 o
   3  11  18         29.85         34.69        13.95 o
  -2  12  18         12.26          1.80         9.46 o
  -1  12  18         15.62          9.94         9.27 o
   0  12  18        114.94        131.34        17.77 o
   1  12  18         14.46          7.01         6.97 o
   2  12  18          4.71         -2.15         5.36 o
  -2  13  18          0.44         13.54        10.01 o
  -1  13  18         56.91         67.70        14.08 o
   0  13  18          3.08         -6.98        11.98 o
   1  13  18         12.79         20.58        10.50 o
   0  14  18          5.24          8.32        14.37 o
  -5   0  19         87.82         76.53        17.89 o
  -3   0  19        845.70        857.51        36.40 o
  -1   0  19        100.31         92.03        11.00 o
   1   0  19        303.87        278.48        17.85 o
   3   0  19         50.32         18.07        11.56 o
  -5   1  19          5.28         -7.16         7.16 o
  -4   1  19        132.99        120.10        13.88 o
  -3   1  19          3.98          5.39         5.01 o
  -2   1  19        150.15        179.68        11.64 o
  -1   1  19         74.96         72.68         6.65 o
   0   1  19       2071.25       2068.46        41.63 o
   1   1  19        435.19        394.58        15.12 o
   2   1  19         27.13         16.61         6.35 o
   3   1  19        200.39        189.32        11.65 o
   4   1  19        416.40        491.32        28.53 o
  -5   2  19         12.17          3.28         9.45 o
  -4   2  19         21.59         21.08         6.43 o
  -3   2  19         74.35         65.37         7.72 o
  -2   2  19        100.66        116.94        10.13 o
  -1   2  19         42.13         48.37         6.54 o
   0   2  19         66.19         72.39         6.95 o
   1   2  19        605.99        610.53        19.32 o
   2   2  19         97.22         98.60         9.69 o
   3   2  19         15.26          5.89         4.79 o
   4   2  19        124.16        122.28        17.05 o
  -4   3  19        394.38        382.97        17.81 o
  -3   3  19         12.16         10.03         4.95 o
  -2   3  19         52.27         51.17         6.84 o
  -1   3  19        661.11        690.61        21.77 o
   0   3  19        181.11        195.53        10.55 o
   1   3  19        207.63        192.12        11.38 o
   2   3  19        139.95        132.29         9.91 o
   3   3  19        442.08        418.65        25.85 o
   4   3  19         19.35         16.71         7.56 o
  -4   4  19        180.44        185.54        18.44 o
  -3   4  19         44.66         46.14         7.08 o
  -2   4  19         49.68         51.46         7.05 o
  -1   4  19        612.86        629.04        20.82 o
   0   4  19        322.70        313.65        13.44 o
   1   4  19         74.91         79.76         8.02 o
   2   4  19          1.89         -3.01         4.09 o
   3   4  19          2.99         -1.00         5.28 o
   4   4  19         90.29         78.91        20.48 o
  -4   5  19          7.08         -1.51         5.50 o
  -3   5  19          2.21         -4.49         4.49 o
  -2   5  19         32.37         33.17         8.10 o
  -1   5  19         14.55          4.56         5.03 o
   0   5  19        146.00        162.52        11.67 o
   1   5  19        814.35        764.11        22.28 o
   2   5  19         40.51         38.18         6.94 o
   3   5  19        192.82        207.73        14.50 o
   4   5  19        252.90        320.44        21.98 o
  -4   6  19         32.27         19.39         6.99 o
  -3   6  19        170.36        172.35        12.40 o
  -2   6  19        681.71        748.02        39.60 o
  -1   6  19         10.52          8.07         6.58 o
   0   6  19         63.43         70.15         8.05 o
   1   6  19        143.21        185.22        12.32 o
   2   6  19        279.63        245.17        12.63 o
   3   6  19          0.07         -2.54         6.80 o
   4   6  19          3.83         16.70         8.82 o
  -4   7  19         99.10        107.07        11.06 o
  -3   7  19         36.78         15.24         6.20 o
  -2   7  19        103.50         90.67        13.94 o
  -1   7  19          2.76          2.78         6.19 o
   0   7  19         17.89          8.70         6.68 o
   1   7  19         40.87         37.88         7.68 o
   2   7  19         14.58         14.68         5.63 o
   3   7  19          5.10          7.72         5.96 o
   4   7  19         50.15         47.12        19.02 o
  -4   8  19         20.29         29.24        12.38 o
  -3   8  19         42.58         40.79         8.33 o
  -2   8  19        127.51        122.38        12.76 o
  -1   8  19        396.42        447.05        24.64 o
   0   8  19         13.24         10.38         8.22 o
   1   8  19        981.35       1000.88        30.19 o
   2   8  19        161.42        146.93        11.11 o
   3   8  19         46.63         41.25         9.44 o
  -3   9  19         23.28         22.42         7.46 o
  -2   9  19        448.29        492.19        21.78 o
  -1   9  19         95.98        135.54        25.48 o
   0   9  19        233.71        252.59        22.01 o
   1   9  19        269.31        288.93        17.48 o
   2   9  19         68.49         56.75        12.46 o
   3   9  19         32.04         20.22         7.17 o
  -3  10  19         24.38          8.47         6.99 o
  -2  10  19        103.94        118.65        14.65 o
  -1  10  19         19.50         14.39         9.19 o
   0  10  19         58.58         42.52        15.99 o
   1  10  19          7.01          1.22         6.64 o
   2  10  19        397.34        455.83        22.00 o
   3  10  19         12.79         -0.42         6.86 o
  -3  11  19          6.42         18.24        10.71 o
  -2  11  19          3.44          1.86         6.21 o
  -1  11  19        144.69        142.03        20.70 o
   0  11  19          3.50          7.65         9.66 o
   1  11  19         86.78         91.90        12.26 o
   2  11  19        213.17        254.41        16.16 o
  -2  12  19        182.23        148.67        34.27 o
  -1  12  19         14.22         29.65        11.69 o
   0  12  19         61.72         57.26        17.27 o
   1  12  19         12.73          5.79         7.03 o
   2  12  19         29.01         26.86         7.43 o
  -1  13  19          0.10          5.12         9.63 o
   0  13  19         64.34         63.77        17.57 o
   1  13  19         69.14         79.61        15.04 o
  -4   0  20        528.38        559.22        29.77 o
  -2   0  20         75.56         61.18        10.55 o
   0   0  20        121.09        138.52        15.03 o
   2   0  20        630.68        625.20        32.40 o
   4   0  20        384.19        379.97        35.68 o
  -4   1  20        201.46        188.43        11.29 o
  -3   1  20          9.40          9.26         5.53 o
  -2   1  20          6.34          3.23         4.86 o
  -1   1  20         20.77         15.50         5.82 o
   0   1  20         42.89         67.81         7.79 o
   1   1  20         23.89         19.37         5.90 o
   2   1  20        170.73        171.70        12.21 o
   3   1  20         14.13         16.01         6.04 o
   4   1  20        480.74        614.74        36.60 o
  -4   2  20         42.96         30.31         6.20 o
  -3   2  20        168.06        195.19        12.76 o
  -2   2  20        287.26        309.74        14.30 o
  -1   2  20        769.50        792.52        25.65 o
   0   2  20        197.87        220.97        12.10 o
   1   2  20       1178.09       1176.09        35.96 o
   2   2  20        261.34        271.97        14.61 o
   3   2  20         50.89         61.59         8.28 o
   4   2  20          5.27          1.24        10.68 o
  -4   3  20          0.06          0.82         5.61 o
  -3   3  20         14.34          8.71         5.10 o
  -2   3  20         22.68         24.59         6.06 o
  -1   3  20          2.60          4.18         5.06 o
   0   3  20        377.50        412.53        15.07 o
   1   3  20         13.92         14.19         5.46 o
   2   3  20         53.82         65.56         8.20 o
   3   3  20         33.60         36.18        13.95 o
   4   3  20         49.11         47.69        11.83 o
  -4   4  20        160.23        148.46        13.19 o
  -3   4  20         33.15         31.74         6.46 o
  -2   4  20         22.70         13.42         6.91 o
  -1   4  20          2.69          1.36         5.05 o
   0   4  20         34.47         26.30         5.62 o
   1   4  20         34.49         27.61         5.87 o
   2   4  20        396.58        384.47        15.85 o
   3   4  20        240.93        235.99        17.21 o
   4   4  20         11.44          0.61         9.02 o
  -4   5  20          0.11         -1.97         6.46 o
  -3   5  20         15.04         18.33         6.02 o
  -2   5  20        110.00         93.84        11.57 o
  -1   5  20         10.47         11.35         6.26 o
   0   5  20        324.98        374.64        20.68 o
   1   5  20        321.20        330.59        14.11 o
   2   5  20        321.09        289.46        13.57 o
   3   5  20         84.10         92.72        11.19 o
   4   5  20         32.36         15.19         8.94 o
  -4   6  20          1.41         -6.22         6.22 o
  -3   6  20         16.07         20.93         7.34 o
  -2   6  20          5.51          7.66         7.38 o
  -1   6  20         14.56          9.68         6.54 o
   0   6  20        684.84        730.41        31.08 o
   1   6  20         88.90         94.05         9.90 o
   2   6  20        313.06        296.49        13.87 o
   3   6  20        163.20        167.52        14.42 o
   4   6  20         82.60         73.46        38.60 o
  -4   7  20         13.69         22.99         6.93 o
  -3   7  20        632.50        658.13        26.99 o
  -2   7  20        179.07        207.90        16.47 o
  -1   7  20        161.60        214.42        17.54 o
   0   7  20        176.96        162.02        16.66 o
   1   7  20       1113.11       1023.92        33.09 o
   2   7  20         46.56         51.86         7.64 o
   3   7  20        407.15        378.95        19.25 o
  -4   8  20          5.14          0.15        23.89 o
  -3   8  20         12.70         18.68         7.34 o
  -2   8  20         64.32         55.75        10.39 o
  -1   8  20         39.88         24.25        13.90 o
   0   8  20         32.66         22.12        16.66 o
   1   8  20          2.21          2.13         5.70 o
   2   8  20         29.73         46.86         7.66 o
   3   8  20         46.18         38.97         8.58 o
  -3   9  20         24.28         24.17         8.21 o
  -2   9  20        354.03        381.42        20.02 o
  -1   9  20        104.62        108.45        15.29 o
   0   9  20          7.80          9.87        10.51 o
   1   9  20         22.95         22.23         7.88 o
   2   9  20        115.65        111.22        17.00 o
   3   9  20        107.09         95.46        11.14 o
  -3  10  20          1.74         -6.15         6.15 o
  -2  10  20        102.04         77.94        11.12 o
  -1  10  20        508.25        541.23        32.38 o
   0  10  20         72.66         82.06        15.50 o
   1  10  20        111.84         92.64        14.62 o
   2  10  20         22.11         23.49         7.30 o
  -2  11  20         71.07         70.21        12.25 o
  -1  11  20          6.14         15.65        10.26 o
   0  11  20        207.66        249.79        25.19 o
   1  11  20        196.89        179.74        18.48 o
   2  11  20        104.15         83.73        12.13 o
  -2  12  20        180.24        178.69        22.03 o
  -1  12  20         30.73         20.64        12.09 o
   0  12  20          9.33         13.53        11.85 o
   1  12  20         92.55         74.39        12.54 o
  -1  13  20          9.12          7.50        12.73 o
   0  13  20        208.84        215.02        25.11 o
  -3   0  21         79.29         72.02        12.30 o
  -1   0  21         29.26         14.00         9.17 o
   1   0  21       2751.62       2584.63        81.52 o
   3   0  21        455.66        527.65        41.68 o
  -4   1  21          1.83         -0.19         4.85 o
  -3   1  21        222.95        209.11        13.20 o
  -2   1  21        285.32        275.02        13.84 o
  -1   1  21        107.15        130.40        14.36 o
   0   1  21         93.05         97.05        10.95 o
   1   1  21       2065.05       2022.10        50.46 o
   2   1  21         92.45         97.13        10.32 o
   3   1  21          2.24          1.66         4.97 o
   4   1  21        146.72        144.09        23.34 o
  -4   2  21          6.51          0.69         5.94 o
  -3   2  21         62.21         56.68         8.10 o
  -2   2  21          3.39         -1.13         4.97 o
  -1   2  21         21.82         30.30         8.71 o
   0   2  21        438.74        484.38        19.29 o
   1   2  21        151.07        143.61        11.61 o
   2   2  21        509.46        496.24        20.53 o
   3   2  21        439.67        441.20        20.94 o
   4   2  21          1.06         -7.15         7.15 o
  -4   3  21          2.24          0.73         6.12 o
  -3   3  21         42.77         31.69         6.41 o
  -2   3  21          5.46          5.45         5.26 o
  -1   3  21        199.14        203.32        14.03 o
   0   3  21         60.49         56.16         8.46 o
   1   3  21       1179.71       1212.87        43.78 o
   2   3  21        114.12        147.43        12.32 o
   3   3  21        133.64        124.92        12.03 o
   4   3  21         72.36         69.25        13.35 o
  -4   4  21         22.08         28.26         7.88 o
  -3   4  21         19.30         19.61         6.04 o
  -2   4  21        502.19        525.48        23.25 o
  -1   4  21         13.14         10.73         5.90 o
   0   4  21        768.63        800.62        28.66 o
   1   4  21         69.64         64.17         9.43 o
   2   4  21        228.32        214.42        13.75 o
   3   4  21         73.42         55.88        10.22 o
   4   4  21          6.81         -7.08         9.03 o
  -4   5  21        101.76        106.44        11.25 o
  -3   5  21         43.94         44.96         7.88 o
  -2   5  21        398.05        419.14        20.97 o
  -1   5  21        100.47         99.76        10.92 o
   0   5  21          4.01         -1.34         6.85 o
   1   5  21         17.34         11.75         7.22 o
   2   5  21        607.86        644.03        23.83 o
   3   5  21         42.86         60.69        14.58 o
   4   5  21        114.54        128.33        30.88 o
  -4   6  21          0.08         -1.72         6.54 o
  -3   6  21         66.28         42.37         8.98 o
  -2   6  21         42.57         43.25         9.24 o
  -1   6  21          0.66          0.99         8.93 o
   0   6  21        275.07        293.60        19.95 o
   1   6  21          4.73         12.33         6.05 o
   2   6  21         17.58         14.97         5.53 o
   3   6  21          0.71         -5.93         5.93 o
  -4   7  21          6.38          3.86        10.41 o
  -3   7  21         18.78          5.29         8.88 o
  -2   7  21         30.02         29.56        12.58 o
  -1   7  21          5.65         -1.54         7.85 o
   0   7  21         20.25          1.61         8.69 o
   1   7  21         71.32         54.45         9.48 o
   2   7  21        204.89        248.65        13.73 o
   3   7  21          0.07          9.71         7.09 o
  -3   8  21        129.91        105.71        17.32 o
  -2   8  21          2.84         -3.03         7.46 o
  -1   8  21        497.95        514.70        32.89 o
   0   8  21          7.81          0.29         9.04 o
   1   8  21          4.39         -0.25         5.60 o
   2   8  21          3.58          4.95         5.69 o
   3   8  21         16.84         35.67         8.29 o
  -3   9  21        113.44         98.13        12.24 o
  -2   9  21          2.25          8.94         8.52 o
  -1   9  21        210.81        215.67        23.99 o
   0   9  21         71.66         70.18        14.72 o
   1   9  21         95.35        121.45        12.08 o
   2   9  21        619.10        637.68        24.80 o
   3   9  21          4.87         10.28         9.70 o
  -3  10  21         15.46         12.36         8.15 o
  -2  10  21        116.26        102.81        28.04 o
  -1  10  21        204.73        195.19        27.48 o
   0  10  21          9.23          2.40         9.02 o
   1  10  21         36.34         45.66         9.56 o
   2  10  21         11.75         11.13         6.14 o
  -2  11  21          3.25         -7.58         7.58 o
  -1  11  21          9.59          1.43        10.15 o
   0  11  21        172.81        141.76        20.27 o
   1  11  21         94.64         77.70        13.58 o
   2  11  21          6.73         10.73         7.35 o
  -1  12  21         62.94         90.86        17.62 o
   0  12  21         56.33         42.79        19.59 o
   1  12  21          4.39         -2.41        10.65 o
  -4   0  22          0.48          7.57         8.19 o
  -2   0  22         92.47         98.12        14.03 o
   0   0  22        563.31        641.06        35.36 o
   2   0  22        161.96        154.51        18.32 o
   4   0  22         72.88         44.84        17.06 o
  -4   1  22         35.73         22.93         6.62 o
  -3   1  22         45.73         49.34         7.96 o
  -2   1  22        118.14        117.38        12.33 o
  -1   1  22         83.91         86.87        12.20 o
   0   1  22       1350.82       1452.07        43.11 o
   1   1  22         50.47         53.35         8.47 o
   2   1  22        195.78        202.19        16.66 o
   3   1  22         39.75         27.65         6.80 o
   4   1  22        170.04        175.31        20.91 o
  -4   2  22          0.60         -3.35         4.98 o
  -3   2  22        189.98        198.82        13.46 o
  -2   2  22          4.13          2.02         5.65 o
  -1   2  22        120.58        118.03        13.94 o
   0   2  22          3.47         -6.12         6.12 o
   1   2  22        292.93        312.60        15.80 o
   2   2  22        879.52        907.96        32.27 o
   3   2  22         94.52         69.12        14.04 o
   4   2  22        358.72        329.59        25.41 o
  -4   3  22        126.35        127.37        10.14 o
  -3   3  22         43.27         38.84         8.61 o
  -2   3  22          0.44         -5.40         5.40 o
  -1   3  22        249.96        281.61        21.91 o
   0   3  22        173.72        183.90        14.10 o
   1   3  22        167.93        164.24        12.68 o
   2   3  22          1.25          1.03         5.18 o
   3   3  22        114.29        102.41        16.59 o
   4   3  22          2.13         -1.71         8.48 o
  -4   4  22          8.96         -1.33         5.16 o
  -3   4  22         71.05         73.70         9.05 o
  -2   4  22         59.51         44.36         9.56 o
  -1   4  22        316.60        371.40        26.53 o
   0   4  22         89.11         84.69        20.97 o
   1   4  22        530.13        546.20        23.88 o
   2   4  22        162.54        174.31        13.37 o
   3   4  22         49.64         47.39         9.03 o
  -4   5  22          5.18         16.72         6.95 o
  -3   5  22          0.11         -3.49         5.48 o
  -2   5  22        520.55        538.46        24.36 o
  -1   5  22          1.19         -6.80         6.80 o
   0   5  22         44.97         55.80        14.43 o
   1   5  22        359.40        342.58        16.17 o
   2   5  22         98.16         98.97         9.88 o
   3   5  22        333.60        355.21        30.91 o
  -4   6  22         15.25         -7.07         9.06 o
  -3   6  22         81.06         72.31        10.83 o
  -2   6  22          8.07          2.79         7.88 o
  -1   6  22         58.30         57.18        12.52 o
   0   6  22        143.38        152.58        16.34 o
   1   6  22          0.20         -5.69         5.69 o
   2   6  22        106.47        123.72        10.97 o
   3   6  22          2.48         10.54         7.14 o
  -3   7  22         30.06         20.81         8.02 o
  -2   7  22         57.30         43.11        10.95 o
  -1   7  22          5.70          0.93         8.80 o
   0   7  22         44.04         37.59        15.31 o
   1   7  22        144.32        160.57        12.94 o
   2   7  22         58.08         45.58         7.44 o
   3   7  22        415.76        451.78        28.05 o
  -3   8  22          2.49         -3.36         9.54 o
  -2   8  22        158.27        125.97        15.79 o
  -1   8  22          4.45         15.13         9.89 o
   0   8  22        333.68        360.71        25.81 o
   1   8  22          6.35         15.67         8.39 o
   2   8  22         22.56         11.34         6.62 o
   3   8  22        157.84        206.28        26.26 o
  -3   9  22          2.50         -3.30         6.95 o
  -2   9  22         16.34         10.82         8.43 o
  -1   9  22        277.02        290.85        29.71 o
   0   9  22          1.57         -5.66         9.50 o
   1   9  22        201.55        214.68        16.56 o
   2   9  22          0.10          4.26         5.81 o
  -2  10  22        417.91        496.18        33.00 o
  -1  10  22          0.46         -9.62         9.62 o
   0  10  22          1.71         -4.67        15.35 o
   1  10  22         11.07          6.89         7.76 o
   2  10  22        199.01        231.86        19.21 o
  -2  11  22        135.01        114.69        20.24 o
  -1  11  22          3.65         11.00        12.27 o
   0  11  22        167.13        178.89        22.26 o
   1  11  22         64.10         54.18        11.23 o
  -1  12  22        110.88        139.16        23.60 o
   0  12  22         19.10         17.97        13.12 o
  -3   0  23         51.92         33.14        10.08 o
  -1   0  23         82.72         73.54        18.54 o
   1   0  23         72.78         80.09        14.18 o
   3   0  23        976.26        940.65        40.85 o
  -4   1  23          3.95          3.79         6.11 o
  -3   1  23         84.90         58.46         8.37 o
  -2   1  23         12.85         18.12         7.85 o
  -1   1  23          0.15         -3.09         6.15 o
   0   1  23       1218.94       1268.42        43.68 o
   1   1  23        142.19        144.90        12.35 o
   2   1  23        160.12        152.44        13.37 o
   3   1  23         13.62         16.44         9.31 o
  -4   2  23         17.61         14.40         5.53 o
  -3   2  23          1.05          1.86         5.22 o
  -2   2  23        106.64        115.15        14.28 o
  -1   2  23         13.59         14.15         7.97 o
   0   2  23         12.51          4.51         6.37 o
   1   2  23         71.04         77.95         9.55 o
   2   2  23          4.94         -4.22         5.24 o
   3   2  23        437.99        472.30        29.65 o
  -4   3  23         12.99          8.78         5.65 o
  -3   3  23         70.80         70.46         9.88 o
  -2   3  23        341.14        345.83        21.23 o
  -1   3  23        222.06        238.13        19.68 o
   0   3  23         81.45         84.50        12.01 o
   1   3  23          5.29          6.19         6.80 o
   2   3  23         24.02         12.70         6.49 o
   3   3  23          3.69         -5.74         5.74 o
  -4   4  23         91.77         87.84         8.64 o
  -3   4  23          1.82          1.88         6.47 o
  -2   4  23        144.14        137.42        17.43 o
  -1   4  23        169.35        175.35        20.18 o
   0   4  23         13.50          6.45         7.44 o
   1   4  23         76.03         63.67         9.98 o
   2   4  23          3.32         -2.90         5.69 o
   3   4  23         17.72         22.18         7.88 o
  -4   5  23          0.03         -7.51         7.51 o
  -3   5  23        173.31        180.80        16.20 o
  -2   5  23          7.81         10.17         8.59 o
  -1   5  23          9.90          6.73         8.07 o
   0   5  23         25.92         17.40         8.49 o
   1   5  23         36.28         31.85         7.73 o
   2   5  23        260.32        232.70        16.83 o
   3   5  23        281.15        292.02        28.32 o
  -3   6  23        162.28        185.20        15.61 o
  -2   6  23         82.06         67.31        12.71 o
  -1   6  23        245.94        278.00        23.88 o
   0   6  23        104.72         96.83        13.88 o
   1   6  23          3.62         11.66         6.57 o
   2   6  23          2.74          0.88         5.52 o
   3   6  23         16.23         30.03         8.54 o
  -3   7  23        101.18         68.98        13.11 o
  -2   7  23          0.08          3.39         7.41 o
  -1   7  23         76.07         63.24        14.24 o
   0   7  23         38.72         10.50        10.74 o
   1   7  23         20.86         12.70         8.13 o
   2   7  23        258.54        264.56        22.18 o
   3   7  23          2.06         -2.52         7.78 o
  -3   8  23         11.02          0.86         7.17 o
  -2   8  23          8.85          5.58         8.07 o
  -1   8  23         66.81         59.00        14.42 o
   0   8  23         67.37         73.38        14.80 o
   1   8  23        152.68        146.54        14.00 o
   2   8  23          0.41          5.01         5.91 o
  -2   9  23          3.08          2.39         8.39 o
  -1   9  23        226.35        260.31        30.58 o
   0   9  23          2.05         -0.60         9.85 o
   1   9  23         79.55         80.59        14.29 o
   2   9  23        426.93        510.12        21.51 o
  -2  10  23         38.00         34.68        12.13 o
  -1  10  23        536.34        565.63        35.18 o
   0  10  23         75.51         86.78        16.30 o
   1  10  23         84.37         96.42        13.80 o
   2  10  23          4.79         18.21         7.02 o
  -1  11  23          0.02          4.92        13.37 o
   0  11  23         53.42         48.85        13.36 o
   1  11  23         34.15         36.32        15.78 o
  -4   0  24          8.68         10.73         8.19 o
  -2   0  24          1.59          5.23         9.59 o
   0   0  24        345.71        344.67        25.96 o
   2   0  24        529.39        586.46        62.87 o
  -4   1  24         86.03         75.63        11.11 o
  -3   1  24         17.72         14.62         6.18 o
  -2   1  24         23.60         18.14         8.97 o
  -1   1  24        681.42        751.88        36.38 o
   0   1  24         34.13         35.41         9.25 o
   1   1  24        491.67        521.14        22.43 o
   2   1  24          6.74          0.62         5.59 o
   3   1  24         31.24         22.32         7.09 o
  -4   2  24         20.87         15.90         5.65 o
  -3   2  24          3.98         -1.12         6.02 o
  -2   2  24         96.98         75.25        12.67 o
  -1   2  24        213.24        235.76        18.38 o
   0   2  24         76.81        110.46        14.21 o
   1   2  24          1.14          3.71         6.21 o
   2   2  24         98.02         87.28        10.73 o
   3   2  24        107.44         97.67        11.75 o
  -4   3  24         12.38         14.07         5.92 o
  -3   3  24          0.23          1.95         5.68 o
  -2   3  24         69.97         53.44        11.52 o
  -1   3  24        250.47        255.08        19.71 o
   0   3  24        153.81        169.30        18.89 o
   1   3  24        106.89        102.57        12.31 o
   2   3  24         91.34         84.17        10.06 o
   3   3  24         41.89         55.16        12.13 o
  -3   4  24          0.09          1.27         7.40 o
  -2   4  24        172.77        161.62        22.78 o
  -1   4  24          4.01         -3.11         8.41 o
   0   4  24          1.30          2.33         7.71 o
   1   4  24         31.75         17.36         8.03 o
   2   4  24          0.34          5.33         5.87 o
   3   4  24          1.94         -4.38         7.65 o
  -3   5  24         84.39         79.06        12.13 o
  -2   5  24         38.85         25.36         9.31 o
  -1   5  24          0.63         -4.16         8.52 o
   0   5  24         42.64         26.55         9.27 o
   1   5  24        212.52        203.05        19.46 o
   2   5  24         21.52         18.53         6.38 o
   3   5  24        199.77        206.30        17.88 o
  -3   6  24         13.56          4.17         6.57 o
  -2   6  24         31.23         28.75         9.26 o
  -1   6  24          3.37         -9.15         9.15 o
   0   6  24        960.01       1020.14        45.30 o
   1   6  24          0.15         11.96         6.33 o
   2   6  24        194.55        179.55        14.43 o
   3   6  24        133.30        198.11        18.06 o
  -3   7  24        343.42        317.52        20.21 o
  -2   7  24         44.17         56.31        13.70 o
  -1   7  24          0.00         -2.48         9.82 o
   0   7  24         74.83         46.56        13.31 o
   1   7  24        219.24        208.00        18.02 o
   2   7  24         44.28         39.55         7.48 o
  -3   8  24          1.34        -12.35        12.35 o
  -2   8  24         75.73         75.67        28.00 o
  -1   8  24         90.41         92.02        16.78 o
   0   8  24        395.95        419.37        28.50 o
   1   8  24          0.35          0.75         6.96 o
   2   8  24         96.35         96.79        11.30 o
  -2   9  24         83.92         66.37        16.02 o
  -1   9  24          0.07          1.14        11.15 o
   0   9  24         59.78         32.69        12.22 o
   1   9  24         10.59         -1.60         7.63 o
   2   9  24          6.38          9.19         7.57 o
  -1  10  24         23.83          6.96        11.75 o
   0  10  24         74.37         83.91        16.32 o
   1  10  24          2.91          6.35         9.29 o
  -1  11  24          0.02         12.95        20.95 o
   0  11  24          0.93          6.38        13.92 o
  -3   0  25         76.22        138.47        20.49 o
  -1   0  25         84.16         61.58        18.69 o
   1   0  25         38.06         41.70        14.00 o
   3   0  25        533.11        534.93        28.74 o
  -4   1  25         36.17         24.45        11.09 o
  -3   1  25         16.15         10.64         7.57 o
  -2   1  25        196.26        190.55        18.46 o
  -1   1  25          0.50          4.14         7.92 o
   0   1  25        800.42        846.53        38.26 o
   1   1  25         16.51         14.10         8.03 o
   2   1  25        151.41        121.31        15.62 o
   3   1  25        283.95        280.30        17.99 o
  -3   2  25         69.00         63.98         9.79 o
  -2   2  25          0.35          5.37         7.79 o
  -1   2  25        151.86        145.95        24.86 o
   0   2  25        111.31         86.73        15.17 o
   1   2  25         18.86         15.51         7.24 o
   2   2  25          0.08          1.96         5.55 o
   3   2  25         70.50         82.28        22.80 o
  -3   3  25         75.58         66.43        10.44 o
  -2   3  25         27.42         20.55         8.80 o
  -1   3  25         10.09         14.48        11.53 o
   0   3  25          0.43         -4.03         7.76 o
   1   3  25          2.68          7.76         6.71 o
   2   3  25         68.77         47.80        11.84 o
   3   3  25        148.62        158.76        15.25 o
  -3   4  25         25.10         14.39         6.75 o
  -2   4  25          7.72         -5.69         6.20 o
  -1   4  25         54.87         60.03        13.83 o
   0   4  25         27.97         31.11        10.78 o
   1   4  25        206.40        274.46        18.91 o
   2   4  25        220.28        250.98        16.29 o
   3   4  25         14.99          7.18         7.49 o
  -3   5  25         11.07         21.68        13.12 o
  -2   5  25          4.66          1.19         6.89 o
  -1   5  25        101.71        109.67        20.05 o
   0   5  25         77.57         69.42        12.87 o
   1   5  25          9.62          9.86         7.64 o
   2   5  25          1.72          9.68         7.63 o
   3   5  25         66.42         48.00        10.43 o
  -3   6  25          4.24          7.18         8.77 o
  -2   6  25          9.05         -1.42         6.75 o
  -1   6  25        465.43        498.63        35.27 o
   0   6  25         37.21          3.09        17.15 o
   1   6  25        367.16        406.86        24.27 o
   2   6  25         92.86         89.07        11.76 o
  -3   7  25         32.29         14.82        10.67 o
  -2   7  25         23.52         28.25        10.41 o
  -1   7  25         18.27         -3.96        10.93 o
   0   7  25         25.56         23.85        15.28 o
   1   7  25         19.35         -4.01         9.74 o
   2   7  25         30.65         22.42         7.47 o
  -2   8  25         66.12         76.11        15.67 o
  -1   8  25         67.24         57.47        14.70 o
   0   8  25         96.34         93.28        16.20 o
   1   8  25        531.08        536.28        27.64 o
   2   8  25          7.11          3.24         6.24 o
  -2   9  25        143.99        145.79        20.19 o
  -1   9  25          0.81         21.26        11.97 o
   0   9  25          6.67        -10.40        10.40 o
   1   9  25          0.61          0.81        10.36 o
  -1  10  25        117.57         98.30        20.37 o
   0  10  25          6.26          4.09        13.99 o
   1  10  25         39.34         67.63        24.26 o
  -2   0  26        240.77        213.55        28.79 o
   0   0  26       2473.08       2709.55       127.76 o
   2   0  26         48.01         47.99        14.51 o
  -3   1  26          3.32          3.80         8.54 o
  -2   1  26          0.92          0.40         7.57 o
  -1   1  26        262.92        310.51        29.15 o
   0   1  26        135.36        142.61        21.47 o
   1   1  26        527.65        534.38        29.32 o
   2   1  26          4.51         -0.63         5.75 o
   3   1  26          0.06         -1.91         6.28 o
  -3   2  26          8.67          1.53         7.13 o
  -2   2  26         50.04         31.11        16.34 o
  -1   2  26         76.01        149.75        23.05 o
   0   2  26        499.57        502.67        29.75 o
   1   2  26         96.25         89.23        15.78 o
   2   2  26         27.63         36.73         8.06 o
   3   2  26        225.64        249.84        21.11 o
  -3   3  26         32.04         12.99         7.57 o
  -2   3  26         24.46         32.71         9.58 o
  -1   3  26          0.01         -7.80         7.80 o
   0   3  26          8.73         15.97        11.04 o
   1   3  26        107.40        159.93        16.66 o
   2   3  26        232.90        224.25        15.87 o
   3   3  26         91.42         86.24        15.68 o
  -3   4  26         20.42         20.37         7.30 o
  -2   4  26          0.03         16.78         8.43 o
  -1   4  26         20.26         11.97        10.69 o
   0   4  26        163.66        126.79        17.65 o
   1   4  26        252.09        254.47        36.25 o
   2   4  26        198.77        202.80        21.40 o
  -3   5  26         63.49         32.50        11.09 o
  -2   5  26          2.52         -3.79         6.37 o
  -1   5  26         52.92         40.54        24.98 o
   0   5  26         39.83         43.50        15.97 o
   1   5  26          2.38          9.31         8.85 o
   2   5  26        141.57        143.26        17.56 o
  -3   6  26         20.72         26.61        13.23 o
  -2   6  26         37.37         35.76        18.70 o
  -1   6  26         48.95         42.76        16.95 o
   0   6  26        110.23        162.30        20.37 o
   1   6  26          4.57          4.23         8.76 o
   2   6  26        239.80        235.05        18.21 o
  -2   7  26         10.91         -0.49         9.57 o
  -1   7  26        164.77        170.93        24.64 o
   0   7  26          0.18         -3.82        15.21 o
   1   7  26          0.39         -6.32         6.82 o
   2   7  26         59.26         79.66        11.44 o
  -2   8  26          3.40         12.91        10.28 o
  -1   8  26          0.80          6.70        11.15 o
   0   8  26        213.39        287.88        29.38 o
   1   8  26          4.37         17.68         8.16 o
  -1   9  26          0.18         -4.72        10.90 o
   0   9  26         21.80         32.70        13.51 o
   1   9  26         12.77          5.38        11.39 o
  -3   0  27        111.90         90.86        16.14 o
  -1   0  27        944.42        973.26        92.63 o
   1   0  27         48.38         23.03        15.44 o
  -3   1  27          2.83         -3.10         9.25 o
  -2   1  27          4.33         -7.41         8.59 o
  -1   1  27        338.46        304.73        37.86 o
   0   1  27          2.61         -7.42        11.28 o
   1   1  27         24.10         11.66        10.93 o
   2   1  27        213.18        234.78        16.22 o
  -3   2  27          0.11         -5.93         5.93 o
  -2   2  27          2.31         -1.35         7.36 o
  -1   2  27         47.30         52.80        16.63 o
   0   2  27         37.15         23.86        17.08 o
   1   2  27        142.09        114.39        15.24 o
   2   2  27        279.31        306.87        18.28 o
  -3   3  27          0.34          2.14         8.46 o
  -2   3  27          0.42          5.47         7.39 o
  -1   3  27        246.09        212.70        27.20 o
   0   3  27        164.20        178.12        21.54 o
   1   3  27        230.34        227.27        22.31 o
   2   3  27          0.06          6.99         6.48 o
  -3   4  27         55.76         48.74        12.15 o
  -2   4  27         69.63         56.73        10.70 o
  -1   4  27          1.27         -0.65        13.71 o
   0   4  27        353.59        395.63        26.60 o
   1   4  27         12.54         30.38         9.42 o
   2   4  27        120.85        106.81        14.72 o
  -2   5  27         94.69         84.72        17.41 o
  -1   5  27          5.38          1.87        11.71 o
   0   5  27         49.84         20.50        20.95 o
   1   5  27        341.66        360.81        24.44 o
   2   5  27        156.22        150.70        16.29 o
  -2   6  27          4.79          7.71         8.65 o
  -1   6  27         25.26         13.22        17.85 o
   0   6  27         22.68         39.69        18.37 o
   1   6  27        132.11        131.67        17.78 o
   2   6  27         20.88         11.42        16.50 o
  -2   7  27         53.44         61.01        12.82 o
  -1   7  27          9.52         -2.42         9.70 o
   0   7  27          1.06          6.28         9.83 o
   1   7  27          4.12          4.52         9.47 o
  -1   8  27         11.68          9.06        11.21 o
   0   8  27         28.95         21.19        11.55 o
   1   8  27         11.37         -3.66         8.43 o
  -2   0  28        105.24         80.59        21.71 o
   0   0  28        117.30         88.95        30.14 o
   2   0  28        266.57        279.08        25.96 o
  -3   1  28         15.49         10.30         7.06 o
  -2   1  28          1.57          0.94         8.86 o
  -1   1  28         89.54         64.45        20.10 o
   0   1  28         44.21         23.16        12.56 o
   1   1  28          3.92          2.40         8.49 o
   2   1  28         45.56         24.76         8.66 o
  -3   2  28          4.54         18.27        12.62 o
  -2   2  28        220.49        263.37        23.33 o
  -1   2  28        115.19        113.02        27.42 o
   0   2  28          8.94          7.43        10.41 o
   1   2  28         71.32         88.32        14.97 o
   2   2  28         59.55         53.49        10.08 o
  -2   3  28         69.27         71.30        12.28 o
  -1   3  28          0.28         19.98        14.70 o
   0   3  28         88.91         83.37        17.00 o
   1   3  28         15.49         23.35        10.62 o
   2   3  28        162.71        176.19        18.21 o
  -2   4  28          9.61         12.01         8.56 o
  -1   4  28        181.62        287.20        53.67 o
   0   4  28          2.29          7.53        10.70 o
   1   4  28        326.88        393.99        32.55 o
   2   4  28        232.57        232.75        18.19 o
  -2   5  28         45.36         41.25        11.44 o
  -1   5  28          8.65          8.80        10.90 o
   0   5  28          0.04          9.07         9.30 o
   1   5  28          1.69         -0.30        10.82 o
   2   5  28          0.68         -1.83        18.45 o
  -2   6  28         11.82          8.33        10.43 o
  -1   6  28         40.87         52.00        14.15 o
   0   6  28          0.44         -1.35        10.49 o
   1   6  28         21.18         37.23        11.11 o
  -1   7  28        138.64        114.56        22.66 o
   0   7  28         14.36         16.07        12.48 o
   1   7  28         38.90          8.92        12.60 o
   0   8  28         17.67         30.29        11.57 o
  -1   0  29        120.08        104.39        39.70 o
   1   0  29         36.63         21.72        13.40 o
  -2   1  29          5.51          4.55         9.09 o
  -1   1  29        192.06        191.67        33.97 o
   0   1  29         30.34         51.33        17.58 o
   1   1  29         38.69         38.68        10.16 o
   2   1  29         50.47         29.03        10.30 o
  -2   2  29        104.08        119.59        26.63 o
  -1   2  29         23.65          7.60        18.01 o
   0   2  29         70.89         47.77        15.23 o
   1   2  29         82.93         69.67        14.01 o
   2   2  29        112.46        166.62        35.02 o
  -2   3  29         36.54         35.62        11.82 o
  -1   3  29         15.43          6.62        22.05 o
   0   3  29         18.99         -5.85         8.59 o
   1   3  29         25.04         12.61         9.35 o
  -2   4  29        128.42        122.18        16.46 o
  -1   4  29         47.70        -19.11        19.11 o
   0   4  29         13.92         23.45        15.01 o
   1   4  29          1.94         -2.43         7.97 o
  -1   5  29        169.00        185.36        32.12 o
   0   5  29         83.89         55.43        18.34 o
   1   5  29        104.35        113.41        19.63 o
  -1   6  29        188.99        186.71        26.65 o
   0   6  29        233.65        259.85        70.57 o
  -2   0  30          1.93        -11.29        12.72 o
   0   0  30         20.49         11.76        19.11 o
  -2   1  30          3.04          6.98         9.63 o
  -1   1  30        228.29        269.81        55.87 o
   0   1  30         18.97          9.70        14.23 o
   1   1  30         92.26         73.80        15.11 o
  -2   2  30          9.21         10.54         9.67 o
  -1   2  30         50.20        106.60        42.64 o
   0   2  30         25.46         37.69        12.30 o
   1   2  30         34.47          9.17        15.50 o
  -1   3  30          0.20          3.68        23.52 o
   0   3  30        185.20        239.67        26.71 o
   1   3  30        235.85        271.97        31.18 o
  -1   4  30          1.43         33.82        27.94 o
   0   4  30         13.19         30.05        17.58 o
   1   4  30         34.79         44.82        16.03 o
  -1   5  30         29.11         74.25        33.08 o
   0   5  30         21.14         58.56        22.39 o
  -1   0  31          0.01        -22.05        22.05 o
   1   0  31          0.22         13.23        17.64 o
  -1   1  31        580.92        549.82        73.51 o
   0   1  31        225.64        227.18        31.70 o
  -1   2  31          8.03        -11.76        25.00 o
   0   2  31         17.57          6.59        13.59 o
   0   3  31        105.26         88.07        23.49 o
                                                
